# Supplementary material for: Circular single-stranded DNA as a programmable vector for gene regulation in cell-free protein expression systems
Source: Nat Commun. 2024 May 31;15:4635. doi: 10.1038/s41467-024-49021-6 (PMC11143192; doi:10.1038/s41467-024-49021-6)
Supplement: Supplementary file 4 — Source Data [file 41467_2024_49021_MOESM4_ESM.xlsx]

## Sheet: Fig.1e-i
Fig. 1e											Fig. 1f												Fig. 1h																	Fig. 1i
	Blank		CssDNA(+)			Blank		CssDNA(+)				Blank			CssDNA(-)			Blank		CssDNA-)				CssDNA(+)			CssDNA(+)+dNTPs			CssDNA(+)+Aphidicolin			CssDNA(+)		CssDNA(+)+dNTPs		CssDNA(+)+Aphidicolin				CssDNA(-)			CssDNA(-)+dNTPs			CssDNA(-)+Aphidicolin
Time(min)	i	ii	i	ii	iii	AVGR	SD	AVGR	SD		Time(min)	i	ii	iii	i	ii	iii	AVGR	SD	AVGR	SD		Time(min)	i	ii	iii	i	ii	iii	i	ii	iii	AVGR	SD	AVGR	SD	AVGR	SD		Time(min)	i	ii	iii	i	ii	iii	i	ii	iii
10.0001	0.197637	0.205293	0.196786	0.198204	0.199338	0.20147	0.00541	0.19811	0.00128		10.0001	0.152921	0.142042	0.146676	0.148489	0.145668	0.148287	0.14721	0.00546	0.14748	0.00157		10.0001	-0.0208871	-0.0193399	-0.0193399	0.000257865	-0.0116039	-0.00902527	-0.00872	-0.00464	-0.00427	-0.01986	0.00089327	-0.00679	0.00624	-0.00588	0.00247		10.0001	0.00384	-0.00523	0	0.000697553	-0.00349	0.00663	-0.00114	0.02056	-0.000406273
20.0002	0.188847	0.195369	0.199905	0.197353	0.199338	0.19211	0.00461	0.19887	0.00134		20.0002	0.150302	0.140027	0.144661	0.162794	0.158966	0.162995	0.145	0.00515	0.16158	0.00227		20.0002	-0.000257865	0.00541516	0.00644662	0.0203713	0.00128932	0.0105725	0.00798	0.00575	0.00835	0.00387	0.00361	0.01074	0.00954	0.00736	0.00141		20.0002	0.02755	0.01604	0.01569	0.01814	0.01535	0.02581	0.01495	0.04055	0.01471
30.0004	0.193667	0.201323	0.206711	0.205293	0.208979	0.1975	0.00541	0.20699	0.00186		30.0004	0.150504	0.141639	0.145467	0.188986	0.183949	0.190598	0.14587	0.00445	0.18784	0.00347		30.0004	-0.00128932	0.00386797	0.00283651	0.0146983	0.00593089	0.0136668	0.00612	0.00649	0.01317	0.00181	0.00273	0.01143	0.00479	0.00859	0.00397		30.0004	0.0708	0.05267	0.05406	0.08929	0.08475	0.09591	0.0373	0.06313	0.03876
40.0006	0.194518	0.200756	0.222023	0.221456	0.219754	0.19764	0.00441	0.22108	0.00118		40.0006	0.15272	0.142042	0.148086	0.221625	0.215782	0.227267	0.14762	0.00535	0.22156	0.00574		40.0006	0.0226921	0.0288809	0.0268179	0.0443528	0.0211449	0.0283651	0.02375	0.0308	0.02486	0.02613	0.00315	0.03129	0.01188	0.02647	0.00379		40.0006	0.12172	0.09801	0.1001	0.20334	0.18834	0.2131	0.06419	0.0871	0.06468
50.0007	0.197921	0.204442	0.235066	0.23535	0.238185	0.20118	0.00461	0.2362	0.00172		50.0007	0.15272	0.143251	0.146071	0.264943	0.259503	0.273808	0.14735	0.00486	0.26608	0.00722		50.0007	0.0322331	0.0425477	0.0373904	0.0621454	0.0425477	0.0554409	0.03618	0.03692	0.04026	0.03739	0.00516	0.05338	0.00996	0.03779	0.00217		50.0007	0.18381	0.14753	0.15207	0.34633	0.32122	0.35575	0.09645	0.12131	0.09426
60.0008	0.200189	0.206427	0.252646	0.251796	0.252646	0.20331	0.00441	0.25236	0.00049113		60.0008	0.153727	0.142243	0.14728	0.312089	0.306246	0.324379	0.14775	0.00576	0.31424	0.00926		60.0008	0.0598247	0.0665291	0.0644662	0.0969572	0.0716864	0.0861269	0.06011	0.06011	0.06753	0.06361	0.00343	0.08492	0.01268	0.06258	0.00428		60.0008	0.24519	0.20648	0.19915	0.50538	0.4698	0.51793	0.13155	0.15885	0.13033
70.0009	0.202174	0.210681	0.266541	0.264839	0.268525	0.20643	0.00602	0.26664	0.00184		70.0009	0.15413	0.143855	0.148086	0.361048	0.356615	0.375554	0.14869	0.00516	0.36441	0.00991		70.0009	0.0866426	0.0974729	0.0933471	0.132027	0.108303	0.125838	0.07309	0.07198	0.07866	0.09249	0.00547	0.12206	0.01231	0.07458	0.00358		70.0009	0.3132	0.26437	0.25565	0.67767	0.62849	0.69197	0.16015	0.18672	0.15698
80.001	0.206144	0.212949	0.28327	0.281569	0.286956	0.20955	0.00481	0.28393	0.00275		80.001	0.156145	0.147079	0.151108	0.407589	0.405977	0.43096	0.15144	0.00454	0.41484	0.01398		80.001	0.104693	0.120681	0.112945	0.177927	0.143889	0.165549	0.0935	0.09239	0.09239	0.11277	0.008	0.16245	0.01723	0.09276	0.000640859		80.001	0.37092	0.31651	0.30919	0.84282	0.78318	0.86095	0.19631	0.21947	0.19119
90.0013	0.208979	0.216352	0.302836	0.300284	0.303686	0.21267	0.00521	0.30227	0.00177		90.0013	0.15816	0.147884	0.151511	0.460376	0.45272	0.482539	0.15252	0.00521	0.46521	0.01549		90.0013	0.125322	0.142341	0.129964	0.220732	0.186178	0.219701	0.10983	0.1076	0.11094	0.13254	0.0088	0.20887	0.01966	0.10946	0.0017		90.0013	0.43074	0.3697	0.36377	1.00064	0.93646	1.03621	0.23401	0.25449	0.22451
100.001	0.210397	0.216352	0.32155	0.321834	0.324102	0.21337	0.00421	0.3225	0.0014		100.001	0.164204	0.151511	0.156548	0.504701	0.501679	0.535527	0.15742	0.00639	0.51397	0.01873		100.001	0.149304	0.175606	0.161166	0.280299	0.247808	0.284425	0.12893	0.12634	0.13042	0.16203	0.01317	0.27084	0.02006	0.12856	0.00206		100.001	0.48131	0.41504	0.40284	1.14713	1.07981	1.18619	0.25514	0.28244	0.25124
110.002	0.212098	0.219471	0.342533	0.340548	0.346503	0.21578	0.00521	0.34319	0.00303		110.002	0.163398	0.152317	0.156548	0.555071	0.552854	0.5863	0.15742	0.00559	0.56474	0.0187		110.002	0.177411	0.205776	0.181021	0.337287	0.304281	0.345023	0.14174	0.14211	0.14396	0.18807	0.01544	0.32886	0.02164	0.1426	0.00119		110.002	0.55072	0.46352	0.45201	1.30059	1.22455	1.34349	0.28829	0.31486	0.2839
120.002	0.213232	0.223724	0.366352	0.366352	0.370038	0.21848	0.00742	0.36758	0.00213		120.002	0.164406	0.153727	0.158563	0.595769	0.6	0.635863	0.1589	0.00535	0.61054	0.02203		120.002	0.201908	0.233368	0.212223	0.408716	0.36952	0.425735	0.15639	0.15528	0.15862	0.21583	0.01604	0.40132	0.02883	0.15676	0.0017		120.002	0.60356	0.51497	0.49509	1.4469	1.35412	1.49363	0.31673	0.34281	0.30844
130.002	0.218053	0.228261	0.391021	0.389319	0.39414	0.22316	0.00722	0.39149	0.00244		130.002	0.16642	0.155138	0.159973	0.638684	0.639691	0.683412	0.16051	0.00566	0.65393	0.02554		130.002	0.226921	0.263022	0.242393	0.479113	0.43476	0.496132	0.16622	0.16845	0.17661	0.24411	0.01811	0.47	0.03168	0.17043	0.00547		130.002	0.65343	0.55473	0.53729	1.55816	1.46155	1.62547	0.34233	0.36305	0.33818
140.002	0.21862	0.228261	0.419376	0.413705	0.425614	0.22344	0.00682	0.41957	0.00596		140.002	0.16904	0.155742	0.161585	0.679987	0.682203	0.72411	0.16212	0.00667	0.69543	0.02486		140.002	0.260444	0.305828	0.278494	0.56163	0.512635	0.58329	0.17921	0.17995	0.18255	0.28159	0.02285	0.55252	0.0362	0.18057	0.00175		140.002	0.69877	0.59867	0.57635	1.68023	1.57943	1.75522	0.3628	0.39425	0.3572
150.003	0.220321	0.228261	0.451701	0.445463	0.457372	0.22429	0.00561	0.45151	0.00596		150.003	0.169241	0.156347	0.162391	0.712022	0.717663	0.762592	0.16266	0.00645	0.73076	0.02771		150.003	0.306343	0.353275	0.318205	0.662713	0.595668	0.679216	0.1922	0.19331	0.19962	0.32594	0.0244	0.64587	0.04425	0.19504	0.004		150.003	0.73906	0.63129	0.60513	1.77039	1.67971	1.85584	0.38726	0.41432	0.37848
160.003	0.219754	0.230813	0.475236	0.473818	0.485444	0.22528	0.00782	0.47817	0.00634		160.003	0.168637	0.15957	0.163398	0.745467	0.744056	0.795232	0.16387	0.00455	0.76159	0.02915		160.003	0.339608	0.392728	0.360753	0.748582	0.682568	0.771274	0.20092	0.20463	0.20908	0.36436	0.02674	0.73414	0.04608	0.20488	0.00409		160.003	0.78126	0.65709	0.63617	1.85654	1.76027	1.95908	0.40213	0.42846	0.39579
170.003	0.22259	0.233365	0.50104	0.501607	0.515501	0.22798	0.00762	0.50605	0.00819		170.003	0.17186	0.158966	0.164003	0.764607	0.775487	0.828476	0.16494	0.0065	0.78952	0.03417		170.003	0.370294	0.433729	0.386797	0.832904	0.747292	0.854564	0.20407	0.21112	0.21817	0.39694	0.03291	0.81159	0.05672	0.21112	0.00705		170.003	0.81422	0.68552	0.66459	1.91252	1.81311	2.04679	0.41716	0.44714	0.41326
180.003	0.222023	0.232231	0.535066	0.528261	0.54499	0.22713	0.00722	0.53611	0.00841		180.003	0.17045	0.15816	0.164809	0.791001	0.796239	0.849026	0.16447	0.00615	0.81209	0.0321		180.003	0.410521	0.47344	0.427024	0.937597	0.830325	0.940691	0.21334	0.21891	0.2241	0.437	0.03262	0.90287	0.06285	0.21878	0.00538		180.003	0.83968	0.71377	0.68378	1.97529	1.89647	2.11306	0.43162	0.45503	0.42358
190.003	0.224858	0.233932	0.556333	0.555766	0.574764	0.2294	0.00642	0.56229	0.01081		190.003	0.172062	0.159772	0.163801	0.809335	0.817193	0.872801	0.16521	0.00627	0.83311	0.0346		190.003	0.433213	0.50851	0.457968	1.01547	0.907684	1.02733	0.21446	0.2241	0.22893	0.46656	0.03838	0.9835	0.06592	0.2225	0.00737		190.003	0.87281	0.73609	0.71726	2.02412	1.93798	2.18038	0.44243	0.46632	0.43341
200.004	0.224291	0.235633	0.58242	0.577883	0.600283	0.22996	0.00802	0.58686	0.01184		200.004	0.172868	0.161988	0.164809	0.814775	0.828677	0.882472	0.16655	0.00565	0.84197	0.03575		200.004	0.474471	0.551831	0.493553	1.09799	0.968025	1.10521	0.22225	0.22967	0.23858	0.50662	0.0403	1.05707	0.0772	0.23017	0.00818		200.004	0.89792	0.7633	0.73295	2.06214	1.99273	2.21525	0.44909	0.47688	0.43886
210.004	0.22741	0.237618	0.607939	0.60397	0.624669	0.23251	0.00722	0.61219	0.01099		210.004	0.173674	0.160376	0.16642	0.841975	0.851041	0.902015	0.16682	0.00666	0.86501	0.03237		210.004	0.501805	0.580712	0.525529	1.17483	1.03249	1.17638	0.22336	0.23338	0.24006	0.53602	0.04049	1.1279	0.08263	0.23227	0.00841		210.004	0.90856	0.77114	0.74359	2.10312	2.01453	2.25693	0.45828	0.48631	0.45145
220.004	0.224575	0.235066	0.624953	0.626087	0.647353	0.22982	0.00742	0.6328	0.01262		220.004	0.175688	0.161383	0.167025	0.852048	0.863533	0.921357	0.16803	0.00721	0.87898	0.03715		220.004	0.528881	0.617071	0.556215	1.24007	1.08381	1.23853	0.2306	0.24173	0.24692	0.56739	0.04514	1.18747	0.08978	0.23975	0.00834		220.004	0.93891	0.78719	0.76556	2.14044	2.06301	2.31204	0.46437	0.48875	0.45511
230.004	0.22741	0.235633	0.654159	0.648771	0.676276	0.23152	0.00581	0.65974	0.01458		230.004	0.174278	0.162995	0.16642	0.861921	0.871793	0.924177	0.1679	0.00578	0.88596	0.03346		230.004	0.561888	0.656266	0.585095	1.30763	1.15291	1.30402	0.22986	0.24544	0.24841	0.60108	0.04918	1.25486	0.0883	0.24124	0.00996		230.004	0.95966	0.80306	0.77271	2.17026	2.08795	2.34011	0.47136	0.49768	0.46648
240.004	0.225142	0.236484	0.666919	0.664083	0.69017	0.23081	0.00802	0.67372	0.01431		240.004	0.174077	0.1636	0.167831	0.870786	0.879046	0.944124	0.1685	0.00527	0.89799	0.04017		240.004	0.589479	0.683342	0.60753	1.37545	1.19237	1.36307	0.23524	0.24562	0.2523	0.62678	0.04981	1.3103	0.10232	0.24439	0.0086		240.004	0.97657	0.82381	0.79033	2.18369	2.11533	2.35285	0.4738	0.49793	0.46868
250.005	0.226276	0.237335	0.687618	0.684215	0.711153	0.23181	0.00782	0.69433	0.01467		250.005	0.175285	0.164003	0.167831	0.880457	0.888919	0.959234	0.16904	0.00574	0.90954	0.04325		250.005	0.612429	0.709386	0.628932	1.418	1.23027	1.40356	0.2395	0.24952	0.2588	0.65025	0.05187	1.35061	0.10446	0.24927	0.00965		250.005	0.99523	0.83445	0.79783	2.19991	2.12527	2.38476	0.4751	0.50167	0.4651
260.005	0.22344	0.238185	0.710869	0.703781	0.729017	0.23081	0.01043	0.71456	0.01302		260.005	0.176696	0.1636	0.168032	0.891337	0.895165	0.969913	0.16944	0.00666	0.9188	0.0443		260.005	0.634863	0.731305	0.66426	1.47241	1.2754	1.47292	0.24154	0.25379	0.25972	0.67681	0.04943	1.40691	0.11389	0.25168	0.00927		260.005	1.00064	0.83218	0.80916	2.23182	2.14149	2.4076	0.4807	0.50508	0.47266
270.005	0.226843	0.238469	0.724764	0.72051	0.751134	0.23266	0.00822	0.73214	0.01659		270.005	0.176897	0.164003	0.169241	0.900202	0.905843	0.979584	0.17005	0.00648	0.92854	0.04429		270.005	0.650593	0.749613	0.6836	1.51753	1.32001	1.51341	0.24173	0.25768	0.26065	0.6946	0.05042	1.45032	0.11287	0.25335	0.01018		270.005	1.00465	0.84526	0.8055	2.22293	2.1598	2.41545	0.48241	0.51069	0.47583
280.005	0.226276	0.237902	0.744329	0.744045	0.770416	0.23209	0.00822	0.75293	0.01514		280.005	0.176696	0.165615	0.169644	0.900806	0.909268	0.98321	0.17065	0.00561	0.93109	0.04533		280.005	0.667612	0.78623	0.702682	1.56034	1.36333	1.5624	0.24433	0.2588	0.26622	0.71884	0.06094	1.49536	0.11434	0.25645	0.01113		280.005	1.02819	0.84788	0.80951	2.2388	2.17741	2.44632	0.48631	0.51361	0.4729
290.005	0.227977	0.237618	0.758223	0.755955	0.78828	0.2328	0.00682	0.76749	0.01804		290.005	0.177502	0.165413	0.171054	0.916723	0.920349	0.990866	0.17132	0.00605	0.94265	0.0418		290.005	0.694688	0.800413	0.723053	1.61372	1.4033	1.59979	0.24229	0.26343	0.26677	0.73938	0.05472	1.53894	0.11767	0.2575	0.01327		290.005	1.02941	0.862	0.81736	2.2585	2.1741	2.45626	0.49232	0.51597	0.48233
300.005	0.22741	0.238185	0.774669	0.774386	0.804159	0.2328	0.00762	0.7844	0.01711		300.005	0.178509	0.165816	0.171256	0.918737	0.928811	0.999328	0.17186	0.00637	0.94896	0.04391		300.005	0.708613	0.832388	0.748324	1.64157	1.44043	1.64312	0.24488	0.26343	0.26863	0.76311	0.0632	1.57504	0.11657	0.25898	0.01248		300.005	1.05017	0.86322	0.83079	2.26147	2.20183	2.47631	0.49167	0.51702	0.47851
310.005	0.228828	0.237902	0.792533	0.78828	0.820605	0.23336	0.00642	0.80047	0.01756		310.005	0.178711	0.164607	0.171054	0.923371	0.930222	1.00094	0.17146	0.00706	0.95151	0.04294		310.005	0.735431	0.857143	0.768437	1.69056	1.48221	1.68695	0.24748	0.26529	0.27197	0.787	0.06294	1.61991	0.11927	0.26158	0.01266		310.005	1.05453	0.87525	0.83898	2.27803	2.21944	2.4859	0.49265	0.5141	0.48241
320.006	0.228828	0.239887	0.806144	0.802457	0.838185	0.23436	0.00782	0.8156	0.01965		320.006	0.179919	0.16642	0.171256	0.923774	0.937878	1.00537	0.17253	0.00684	0.95568	0.04361		320.006	0.74394	0.860495	0.777978	1.70784	1.5	1.70784	0.24173	0.26028	0.26919	0.79414	0.05993	1.63856	0.12	0.25707	0.01401		320.006	1.07754	0.88258	0.84317	2.27978	2.22606	2.49951	0.48988	0.51377	0.47721
330.006	0.227694	0.238469	0.812949	0.811815	0.845558	0.23308	0.00762	0.82344	0.01916		330.006	0.177502	0.167428	0.172465	0.931431	0.943318	1.02169	0.17246	0.00504	0.96548	0.04904		330.006	0.763796	0.875709	0.795255	1.74832	1.52759	1.75709	0.24785	0.26566	0.27679	0.81159	0.05772	1.67767	0.13004	0.26343	0.0146		330.006	1.09167	0.89182	0.85625	2.28658	2.2245	2.507	0.4946	0.51288	0.48046
340.006	0.229395	0.239319	0.827694	0.824858	0.859452	0.23436	0.00702	0.83733	0.01921		340.006	0.178912	0.167226	0.170249	0.928408	0.945534	1.01142	0.17213	0.00607	0.96179	0.04383		340.006	0.775915	0.88164	0.807891	1.77746	1.55209	1.77179	0.24321	0.26102	0.27475	0.82182	0.05422	1.70045	0.12851	0.25966	0.01581		340.006	1.08696	0.9049	0.85921	2.29861	2.23025	2.51415	0.49305	0.51719	0.48476
350.006	0.226276	0.239887	0.840737	0.835917	0.870794	0.23308	0.00962	0.84915	0.0189		350.006	0.179718	0.16501	0.170249	0.937475	0.95178	1.02351	0.17166	0.00745	0.97092	0.0461		350.006	0.79835	0.906653	0.814853	1.79577	1.56988	1.81227	0.24674	0.26603	0.27642	0.83995	0.05835	1.72598	0.13543	0.26306	0.01506		350.006	1.09952	0.90943	0.86165	2.28605	2.25013	2.52008	0.4924	0.52044	0.48485
360.007	0.230813	0.239603	0.846975	0.850662	0.882703	0.23521	0.00622	0.86011	0.01965		360.007	0.178912	0.166219	0.170047	0.939288	0.947549	1.02169	0.17173	0.00651	0.96951	0.04538		360.007	0.796029	0.914647	0.838834	1.83471	1.60315	1.82955	0.24433	0.26622	0.27512	0.84984	0.06007	1.7558	0.13223	0.26189	0.01585		360.007	1.09777	0.90943	0.8613	2.30419	2.24874	2.53787	0.49647	0.52182	0.48038
370.007	0.230813	0.240454	0.860302	0.858034	0.893478	0.23563	0.00682	0.8706	0.01984		370.007	0.179516	0.165816	0.172263	0.945534	0.9546	1.02874	0.17253	0.00685	0.97629	0.04565		370.007	0.810211	0.929861	0.841671	1.85456	1.63074	1.85714	0.24711	0.26306	0.27011	0.86058	0.06203	1.78081	0.12998	0.26009	0.01178		370.007	1.08888	0.89705	0.85973	2.28274	2.24228	2.51956	0.49378	0.5167	0.48476
380.007	0.227977	0.238752	0.872212	0.869093	0.905104	0.23336	0.00762	0.88214	0.01995		380.007	0.179718	0.167226	0.17186	0.949161	0.955608	1.03177	0.17293	0.00631	0.97884	0.04594		380.007	0.830841	0.949974	0.862816	1.87726	1.65704	1.89273	0.25193	0.27048	0.27605	0.88121	0.06166	1.80901	0.13184	0.26615	0.01263		380.007	1.09097	0.90682	0.85973	2.27681	2.24507	2.52375	0.49232	0.51743	0.48086
390.007	0.227977	0.239887	0.878166	0.875614	0.919282	0.23393	0.00842	0.89102	0.02451		390.007	0.179516	0.16642	0.171256	0.948959	0.949362	1.02794	0.1724	0.00662	0.97542	0.04548		390.007	0.841671	0.954616	0.874162	1.90459	1.6622	1.90768	0.24785	0.27086	0.28495	0.89015	0.05814	1.82482	0.14085	0.26789	0.01873		390.007	1.09324	0.90699	0.85747	2.28257	2.25501	2.53299	0.49687	0.51784	0.48322
400.008	0.228544	0.238185	0.886106	0.886956	0.923251	0.23336	0.00682	0.89877	0.0212		400.008	0.179315	0.167025	0.171659	0.946743	0.959637	1.03136	0.17267	0.00621	0.97925	0.04559		400.008	0.847344	0.960805	0.880866	1.93192	1.69985	1.93966	0.25008	0.27011	0.28013	0.89634	0.05829	1.85714	0.13628	0.26677	0.0153		400.008	1.10876	0.91135	0.86636	2.31029	2.27611	2.55304	0.4924	0.51385	0.48021
410.008	0.229395	0.241304	0.895463	0.890359	0.927788	0.23535	0.00842	0.90454	0.0203		410.008	0.180524	0.167226	0.172666	0.944124	0.954399	1.03177	0.17347	0.00669	0.97676	0.04791		410.008	0.856627	0.971119	0.883445	1.92625	1.69933	1.94121	0.24674	0.27048	0.27939	0.90373	0.05988	1.8556	0.13554	0.26554	0.01688		410.008	1.09237	0.89601	0.86043	2.30367	2.25484	2.55897	0.48631	0.51385	0.47144
420.009	0.230529	0.241588	0.898582	0.904537	0.942533	0.23606	0.00782	0.91522	0.02384		420.009	0.181128	0.168032	0.171256	0.946743	0.963063	1.03801	0.17347	0.00682	0.98261	0.04867		420.009	0.858948	0.98066	0.892986	1.96106	1.72125	1.96725	0.24729	0.27252	0.27809	0.91086	0.06279	1.88319	0.14028	0.26597	0.01641		420.009	1.11469	0.91031	0.86462	2.28239	2.26181	2.56316	0.49387	0.51434	0.48485
430.009	0.231663	0.241871	0.907939	0.904537	0.954159	0.23677	0.00722	0.92221	0.02772		430.009	0.181733	0.168032	0.172868	0.948959	0.967898	1.03418	0.17421	0.00695	0.98368	0.04475		430.009	0.866942	0.995358	0.909232	1.98453	1.73388	1.99536	0.2434	0.26789	0.27753	0.92384	0.06544	1.90459	0.14794	0.26294	0.0176		430.009	1.118	0.90664	0.87735	2.30001	2.28082	2.58705	0.49224	0.52052	0.48541
440.009	0.23138	0.242722	0.915028	0.915595	0.965501	0.23705	0.00802	0.93204	0.02898		440.009	0.180927	0.168032	0.173069	0.948959	0.963667	1.04023	0.17401	0.0065	0.98428	0.049		440.009	0.870036	0.993296	0.912326	1.98195	1.76328	2.02476	0.24266	0.26677	0.27716	0.92522	0.06263	1.92333	0.14025	0.2622	0.0177		440.009	1.1187	0.91955	0.87281	2.30593	2.28605	2.60065	0.49614	0.51467	0.47956
450.009	0.228828	0.241021	0.918147	0.919282	0.970888	0.23492	0.00862	0.93611	0.03013		450.009	0.18133	0.168032	0.17448	0.945937	0.962861	1.04063	0.17461	0.00665	0.98314	0.0505		450.009	0.871325	0.994585	0.912584	2.00335	1.77695	2.04925	0.25026	0.26733	0.27698	0.92616	0.06274	1.94318	0.14578	0.26486	0.01353		450.009	1.10597	0.9124	0.8695	2.31867	2.28693	2.5935	0.4937	0.51979	0.48225
460.009	0.231096	0.241871	0.926654	0.928922	0.966635	0.23648	0.00762	0.94074	0.02246		460.009	0.179516	0.168234	0.173472	0.946944	0.959637	1.03439	0.17374	0.00565	0.98032	0.04725		460.009	0.889634	1.01392	0.93605	2.01444	1.77617	2.0392	0.24822	0.27011	0.27865	0.94654	0.06281	1.94327	0.14524	0.26566	0.0157		460.009	1.11225	0.91554	0.87682	2.3096	2.28239	2.58653	0.49378	0.51621	0.48403
470.009	0.230529	0.241871	0.925803	0.92949	0.970038	0.2362	0.00802	0.94178	0.02454		470.009	0.179516	0.168032	0.173069	0.94634	0.962861	1.03519	0.17354	0.00576	0.98146	0.04726		470.009	0.887571	1.01083	0.927798	2.03455	1.79577	2.06343	0.24711	0.26269	0.27902	0.94207	0.06286	1.96459	0.14691	0.26294	0.01596		470.009	1.11434	0.9274	0.8824	2.32355	2.29844	2.60222	0.49135	0.51304	0.48111
480.01	0.229395	0.242722	0.937713	0.938847	0.981663	0.23606	0.00942	0.95274	0.02505		480.01	0.179315	0.167226	0.172263	0.950571	0.968099	1.03761	0.17293	0.00607	0.98543	0.04603		480.01	0.899175	1.02862	0.942496	2.05389	1.81717	2.08793	0.24729	0.2677	0.2818	0.95676	0.06589	1.98633	0.14748	0.2656	0.01735		480.01	1.12114	0.92478	0.88223	2.34779	2.31396	2.62053	0.495	0.52011	0.48062
490.01	0.229395	0.241871	0.941399	0.941115	0.991871	0.23563	0.00882	0.95813	0.02922		490.01	0.179919	0.166622	0.173271	0.95722	0.968905	1.04809	0.17327	0.00665	0.9914	0.04943		490.01	0.901496	1.02888	0.940691	2.05003	1.8164	2.10057	0.25119	0.26677	0.27976	0.95702	0.06524	1.989	0.1516	0.26591	0.0143		490.01	1.1262	0.92635	0.88554	2.3375	2.31832	2.62245	0.4946	0.51629	0.47729
500.01	0.230529	0.241588	0.938563	0.943384	0.980246	0.23606	0.00782	0.95406	0.0228		500.01	0.178308	0.16501	0.171659	0.956615	0.972935	1.05252	0.17166	0.00665	0.99402	0.05131		500.01	0.912068	1.02656	0.940949	2.07762	1.83626	2.1065	0.25063	0.26622	0.27772	0.95986	0.05954	2.00679	0.14839	0.26486	0.0136		500.01	1.13038	0.93891	0.89636	2.36435	2.32599	2.64791	0.49582	0.518	0.48143
510.01	0.229962	0.240737	0.954159	0.948488	0.995558	0.23535	0.00762	0.96607	0.0257		510.01	0.179315	0.166823	0.172465	0.957421	0.977367	1.05373	0.17287	0.00626	0.99617	0.05083		510.01	0.906137	1.03146	0.959773	2.08303	1.85508	2.13151	0.25008	0.2716	0.28199	0.96579	0.06288	2.02321	0.14761	0.26789	0.01628		510.01	1.12881	0.92931	0.88955	2.37604	2.32233	2.64006	0.49655	0.51873	0.48387
520.011	0.230529	0.242155	0.954726	0.957561	1.00718	0.23634	0.00822	0.97316	0.0295		520.011	0.176696	0.167025	0.172666	0.956414	0.972129	1.04829	0.17213	0.00486	0.99228	0.04914		520.011	0.929603	1.0508	0.971893	2.11269	1.88886	2.15704	0.25175	0.26659	0.27995	0.9841	0.06151	2.05286	0.14375	0.2661	0.01411		520.011	1.13684	0.94222	0.90385	2.37325	2.31744	2.63936	0.4972	0.51329	0.48111
530.011	0.231096	0.241304	0.958128	0.955009	1.01115	0.2362	0.00722	0.97476	0.03155		530.011	0.176897	0.167226	0.171054	0.960645	0.978173	1.05332	0.17173	0.00487	0.99738	0.04923		530.011	0.928829	1.05621	0.967509	2.11346	1.88499	2.16555	0.25045	0.26529	0.27976	0.98418	0.06531	2.05467	0.14923	0.26517	0.01466		530.011	1.14556	0.94606	0.90839	2.37325	2.32093	2.62751	0.49281	0.52035	0.48452
540.011	0.230246	0.24017	0.974858	0.973157	1.01853	0.23521	0.00702	0.98885	0.02572		540.011	0.180524	0.167226	0.172666	0.962055	0.983412	1.05453	0.17347	0.00669	1	0.04842		540.011	0.939402	1.06885	0.98066	2.14105	1.9033	2.20294	0.25434	0.2703	0.28143	0.9963	0.06613	2.08243	0.15819	0.26869	0.01362		540.011	1.13875	0.9417	0.90228	2.36052	2.33227	2.61652	0.49752	0.51702	0.48021
550.011	0.229395	0.241021	0.970605	0.976276	1.01796	0.23521	0.00822	0.98828	0.02586		550.011	0.178912	0.167025	0.172465	0.965077	0.973741	1.05191	0.1728	0.00595	0.99691	0.04783		550.011	0.953326	1.0869	0.988396	2.14208	1.90382	2.18644	0.251	0.27586	0.28774	1.00954	0.06925	2.07745	0.15199	0.27153	0.01875		550.011	1.13457	0.93646	0.89601	2.3525	2.32564	2.61966	0.49809	0.52149	0.48493
560.011	0.228544	0.239603	0.979962	0.978544	1.0259	0.23407	0.00782	0.9948	0.02694		560.011	0.179919	0.165816	0.17448	0.96407	0.97777	1.0503	0.1734	0.00711	0.99738	0.04634		560.011	0.965704	1.09154	1.00181	2.15498	1.90227	2.20036	0.25843	0.27215	0.28625	1.01968	0.0648	2.08587	0.16061	0.27228	0.01391		560.011	1.13509	0.93803	0.89618	2.36488	2.30733	2.60588	0.49102	0.51881	0.47932
570.012	0.227127	0.241021	0.977694	0.980529	1.03384	0.23407	0.00982	0.99735	0.03163		570.012	0.179516	0.167629	0.172868	0.96548	0.975554	1.05071	0.17334	0.00596	0.99725	0.04657		570.012	0.964157	1.11166	1.00903	2.15756	1.90949	2.19933	0.25954	0.27364	0.28588	1.02828	0.07561	2.08879	0.15668	0.27302	0.01318		570.012	1.12934	0.94484	0.8967	2.36122	2.31657	2.59245	0.49452	0.51719	0.4755
580.012	0.228544	0.239036	0.982514	0.978544	1.03412	0.23379	0.00742	0.99839	0.031		580.012	0.182136	0.169846	0.173472	0.961451	0.97233	1.05131	0.17515	0.00631	0.99503	0.04904		580.012	0.971377	1.10701	1.01315	2.14827	1.91001	2.19211	0.25843	0.2729	0.287	1.03051	0.06947	2.08346	0.15181	0.27278	0.01429		580.012	1.12585	0.9267	0.89112	2.33576	2.29844	2.59141	0.49232	0.52304	0.47965
590.011	0.22741	0.238185	0.983932	0.980246	1.03582	0.2328	0.00762	1	0.03108		590.011	0.180725	0.168435	0.172263	0.959839	0.975151	1.04567	0.17381	0.00629	0.99355	0.04578		590.011	0.971635	1.10985	1.01392	2.14183	1.90562	2.20526	0.25453	0.2716	0.28347	1.0318	0.07082	2.08424	0.1579	0.26987	0.01455		590.011	1.11853	0.94518	0.89356	2.34064	2.28414	2.59176	0.49322	0.51808	0.4803
600.012	0.228828	0.238185	0.982231	0.982514	1.02845	0.23351	0.00662	0.99773	0.0266		600.012	0.180524	0.168234	0.174681	0.962257	0.972935	1.04909	0.17448	0.00615	0.99476	0.04735		600.012	0.967251	1.11217	1.00593	2.13899	1.91362	2.18747	0.25731	0.27772	0.28217	1.02845	0.07504	2.08002	0.14614	0.2724	0.01326		600.012	1.13509	0.9342	0.89165	2.33558	2.29896	2.59263	0.48753	0.52044	0.479
610.012	0.229395	0.241021	0.991021	0.979395	1.02391	0.23521	0.00822	0.99811	0.02309		610.012	0.180121	0.169241	0.174077	0.956011	0.965682	1.04486	0.17448	0.00545	0.98885	0.04875		610.012	0.967251	1.10805	1.01006	2.14105	1.9131	2.1885	0.251	0.26473	0.28032	1.02845	0.07218	2.08088	0.14723	0.26535	0.01467		610.012	1.1194	0.92687	0.88083	2.33384	2.28187	2.56891	0.48314	0.51532	0.47705
620.012	0.228828	0.241304	0.979679	0.98535	1.02873	0.23507	0.00882	0.99792	0.02683		620.012	0.181733	0.169846	0.173875	0.952183	0.96548	1.04345	0.17515	0.00605	0.98704	0.04931		620.012	0.974729	1.10985	1.01289	2.13409	1.91387	2.19907	0.25638	0.26863	0.28199	1.03249	0.06966	2.08234	0.14947	0.269	0.01281		620.012	1.11678	0.92775	0.88136	2.33052	2.28274	2.56944	0.48501	0.51548	0.47185
630.012	0.229112	0.241021	0.982514	0.975425	1.02873	0.23507	0.00842	0.99556	0.02895		630.012	0.181128	0.16904	0.174882	0.954198	0.970316	1.04768	0.17502	0.00605	0.99073	0.04998		630.012	0.971119	1.11552	1.01186	2.15008	1.90717	2.17638	0.25861	0.26974	0.28087	1.03283	0.07445	2.07788	0.14842	0.26974	0.01113		630.012	1.12655	0.93263	0.88136	2.32704	2.30158	2.57188	0.48785	0.51491	0.48151
[truncated: 6 more columns]

## Sheet: Fig.2b-c
Fig.2b												Fig.2c
	CssDNA(+)			CssDNA(+)+T7			CssDNA(+)		CssDNA(+)+T7				CssDNA(-)			CssDNA(-)+T7			CssDNA(-)		CssDNA(-)+T7
Time(min)	i	ii	iii	i	ii	iii	AVGR	SD	AVGR	SD		Time(min)	i	ii	iii	i	ii	iii	AVGR	SD	AVGR	SD
10.0001	-0.0061	-0.00425	-0.00277	-0.00758	-0.0109	-0.01238	-0.00437	0.00167	-0.01029	0.00246		10.0002	0.06125	0.06439	0.06769	0.0724	0.07106	0.07169	0.06444	0.00322	0.07172	0.000667819
20.0002	0.01016	0.00684	0.00942	0.00462	0.00203	-0.00166	0.00881	0.00175	0.00166	0.00316		20.0004	0.0647	0.06824	0.0731	0.28872	0.26603	0.27137	0.06868	0.00422	0.27538	0.01186
30.0004	0.01201	0.01016	0.01497	0.0109	0.00647	0.00462	0.01238	0.00242	0.00733	0.00323		30.0006	0.07522	0.08033	0.08551	0.60894	0.55758	0.57713	0.08035	0.00514	0.58122	0.02592
40.0006	0.03179	0.03105	0.02883	0.02846	0.02107	0.01959	0.03055	0.00154	0.02304	0.00475		40.0007	0.09093	0.09737	0.10357	0.89507	0.80956	0.84992	0.09729	0.00632	0.85152	0.04278
50.0007	0.04417	0.04454	0.04823	0.04084	0.03751	0.03197	0.04564	0.00225	0.03677	0.00448		50.001	0.10828	0.11535	0.12563	1.15309	1.04073	1.09381	0.11642	0.00873	1.09588	0.05621
60.0008	0.06431	0.0632	0.06431	0.06061	0.05655	0.05211	0.06394	0.000640157	0.05642	0.00425		60.0012	0.12838	0.1371	0.14911	1.37107	1.23311	1.30401	0.1382	0.01041	1.30273	0.06899
70.0009	0.07835	0.07614	0.08094	0.07318	0.07207	0.06209	0.07848	0.0024	0.06911	0.00611		70.0013	0.1499	0.15995	0.17644	1.57208	1.40036	1.49859	0.1621	0.0134	1.49034	0.08616
80.001	0.09609	0.09388	0.1009	0.09166	0.08833	0.07835	0.09696	0.00359	0.08612	0.00692		80.0014	0.17259	0.18775	0.20533	1.74483	1.56172	1.66953	0.18856	0.01639	1.65869	0.09204
90.0013	0.11753	0.1142	0.11864	0.10718	0.10496	0.0972	0.11679	0.00231	0.10312	0.00524		90.0014	0.19678	0.21334	0.23454	1.889	1.69984	1.82084	0.21489	0.01893	1.80323	0.0958
100.001	0.141	0.14137	0.14433	0.1288	0.12437	0.11217	0.14223	0.00182	0.12178	0.00861		100.001	0.21931	0.24083	0.26572	2.03261	1.81495	1.94805	0.24195	0.02322	1.93187	0.10973
110.002	0.16521	0.16262	0.17038	0.14969	0.15006	0.13158	0.16607	0.00395	0.14377	0.01056		110.001	0.24569	0.2687	0.29728	2.15055	1.91106	2.05939	0.27056	0.02584	2.04033	0.12088
120.002	0.19274	0.19274	0.19755	0.17722	0.17094	0.15246	0.19435	0.00277	0.16687	0.01287		120.001	0.26996	0.29893	0.32956	2.25805	2.01031	2.16916	0.29948	0.0298	2.14584	0.1255
130.002	0.2188	0.21658	0.22287	0.20365	0.19995	0.1811	0.21942	0.00319	0.1949	0.01209		130.001	0.29885	0.32987	0.36575	2.34992	2.09708	2.25444	0.33149	0.03348	2.23381	0.12768
140.002	0.25539	0.248	0.26352	0.24208	0.2395	0.20956	0.25564	0.00776	0.23038	0.01808		140.001	0.32681	0.35994	0.39944	2.43103	2.15613	2.31655	0.36206	0.03636	2.30124	0.13809
150.003	0.29641	0.28828	0.30381	0.29013	0.27646	0.24393	0.29617	0.00776	0.27017	0.02373		150.001	0.3535	0.39449	0.4365	2.48843	2.22326	2.40308	0.39483	0.0415	2.37159	0.13536
160.003	0.3258	0.32395	0.3391	0.33652	0.32099	0.27664	0.32962	0.00827	0.31138	0.03107		160.001	0.38059	0.42574	0.47411	2.56475	2.27737	2.46338	0.42682	0.04677	2.43517	0.14576
170.003	0.35592	0.35666	0.37477	0.37181	0.36368	0.31859	0.36245	0.01068	0.35136	0.02867		170.001	0.40509	0.4537	0.50835	2.6136	2.32181	2.51395	0.45571	0.05166	2.48312	0.14832
180.003	0.40138	0.39251	0.41432	0.42503	0.40064	0.35148	0.40273	0.01097	0.39239	0.03746		180.001	0.43313	0.48691	0.54243	2.67209	2.37929	2.57622	0.48749	0.05465	2.54253	0.14928
190.003	0.42614	0.4254	0.45017	0.46828	0.44425	0.38586	0.4339	0.01409	0.4328	0.04239		190.001	0.45417	0.51518	0.57509	2.69384	2.40975	2.60135	0.51481	0.06046	2.56831	0.1449
200.004	0.45941	0.45349	0.48269	0.50376	0.47936	0.42134	0.4652	0.01544	0.46815	0.04234		200.001	0.47451	0.5418	0.60689	2.72478	2.42915	2.63833	0.54107	0.0662	2.59742	0.152
210.004	0.48934	0.48417	0.51115	0.53961	0.52039	0.45201	0.49489	0.01432	0.504	0.04604		210.001	0.49492	0.56347	0.63563	2.75564	2.44415	2.67013	0.56468	0.07036	2.62331	0.16094
220.004	0.51503	0.51651	0.54423	0.58821	0.56382	0.48472	0.52526	0.01645	0.54558	0.0541		220.001	0.51235	0.58279	0.66139	2.78988	2.47548	2.68937	0.58551	0.07455	2.65157	0.16057
230.004	0.55088	0.54386	0.57971	0.62258	0.59523	0.51836	0.55815	0.019	0.57872	0.05404		230.001	0.53332	0.60729	0.68714	2.79529	2.4827	2.70633	0.60925	0.07693	2.66144	0.16106
240.004	0.56844	0.56474	0.59874	0.64938	0.63312	0.54848	0.57731	0.01866	0.61032	0.05417		240.001	0.55413	0.62982	0.70866	2.78886	2.48945	2.72353	0.63087	0.07727	2.66728	0.15743
250.005	0.59412	0.58969	0.6248	0.68763	0.65622	0.56936	0.60287	0.01912	0.63774	0.06126		250.002	0.56685	0.64498	0.72601	2.81061	2.50202	2.72337	0.64595	0.07959	2.67866	0.15908
260.005	0.62572	0.61648	0.64938	0.71332	0.68671	0.60503	0.63053	0.01697	0.66835	0.05643		260.001	0.58522	0.66068	0.75577	2.83738	2.52644	2.75493	0.66723	0.08546	2.70625	0.16109
270.005	0.64143	0.63589	0.6758	0.73346	0.71239	0.61815	0.65104	0.02162	0.688	0.06141		270.002	0.59936	0.68479	0.77226	2.84484	2.52699	2.77347	0.68547	0.08645	2.7151	0.16677
280.005	0.66767	0.6673	0.70168	0.76303	0.74122	0.64661	0.67888	0.01974	0.71695	0.06189		280.001	0.61695	0.69955	0.79213	2.84131	2.53704	2.76483	0.70287	0.08764	2.71439	0.15828
290.005	0.68486	0.6819	0.72404	0.78132	0.76321	0.67377	0.69693	0.02352	0.73944	0.05758		290.002	0.63249	0.71628	0.80822	2.8578	2.54293	2.78823	0.719	0.0879	2.72965	0.16541
300.005	0.7063	0.70593	0.74473	0.80941	0.78502	0.68523	0.71898	0.0223	0.75989	0.0658		300.002	0.64521	0.73182	0.82966	2.86463	2.54607	2.79616	0.73557	0.09228	2.73562	0.16769
310.005	0.72884	0.7233	0.76543	0.82383	0.80424	0.70777	0.73919	0.02289	0.77861	0.06213		310.002	0.66052	0.74831	0.84741	2.90091	2.55957	2.81171	0.75208	0.0935	2.75739	0.17703
320.006	0.74529	0.74048	0.78705	0.85469	0.82512	0.73013	0.75761	0.02561	0.80331	0.06508		320.002	0.67482	0.76567	0.8668	2.90907	2.57755	2.8333	0.76909	0.09604	2.77331	0.17371
330.006	0.75582	0.75434	0.79832	0.8667	0.84489	0.74621	0.7695	0.02498	0.81927	0.0642		330.002	0.68659	0.78113	0.87819	2.9276	2.58768	2.83196	0.78197	0.0958	2.78242	0.17529
340.006	0.77338	0.76968	0.81477	0.87095	0.86651	0.75083	0.78594	0.02503	0.82943	0.06811		340.002	0.70073	0.79621	0.89986	2.91983	2.58831	2.85262	0.79893	0.09959	2.78692	0.17525
350.006	0.79204	0.78576	0.83122	0.89479	0.88518	0.77837	0.80301	0.02463	0.85278	0.06462		350.002	0.71541	0.80807	0.91501	2.93718	2.60739	2.85568	0.81283	0.09989	2.80008	0.17178
360.007	0.7974	0.80221	0.84397	0.90865	0.89054	0.78742	0.81452	0.02561	0.8622	0.06539		360.002	0.73237	0.82479	0.92514	2.9649	2.62804	2.86769	0.82744	0.09641	2.82021	0.17338
370.007	0.81422	0.81126	0.85746	0.91549	0.89109	0.79648	0.82765	0.02586	0.86768	0.06286		370.002	0.73017	0.82354	0.92389	2.92619	2.59145	2.84775	0.82587	0.09688	2.78846	0.17507
380.007	0.8327	0.82863	0.87557	0.92436	0.92066	0.81163	0.84563	0.02601	0.88555	0.06404		380.002	0.7509	0.84065	0.95011	2.98414	2.62875	2.89376	0.84722	0.09977	2.83555	0.18471
390.007	0.83972	0.83639	0.89331	0.93323	0.92768	0.81717	0.85647	0.03194	0.89269	0.06546		390.003	0.76535	0.85628	0.96354	2.96906	2.64516	2.90303	0.86172	0.09921	2.83908	0.17116
400.008	0.85081	0.85192	0.89922	0.94616	0.92694	0.8242	0.86732	0.02764	0.8991	0.06558		400.003	0.77666	0.87159	0.97846	2.98759	2.66173	2.88905	0.87557	0.10096	2.84612	0.16712
410.008	0.86042	0.85376	0.90255	0.95245	0.94247	0.83159	0.87224	0.02646	0.90883	0.06708		410.003	0.78585	0.87717	0.98827	2.99851	2.66369	2.91033	0.88376	0.10138	2.85751	0.17355
420.009	0.86356	0.87132	0.92085	0.96039	0.95559	0.84027	0.88524	0.03108	0.91875	0.06801		420.003	0.80375	0.89232	0.99927	3.01037	2.6655	2.90821	0.89845	0.0979	2.86136	0.17714
430.009	0.87483	0.8704	0.93507	0.97203	0.96021	0.84526	0.89343	0.03613	0.92583	0.07003		430.003	0.81278	0.9019	1.00563	3.01837	2.67916	2.92721	0.90677	0.09652	2.87492	0.17555
440.009	0.8837	0.88444	0.94949	0.97351	0.96797	0.85524	0.90588	0.03777	0.93224	0.06674		440.003	0.81725	0.91046	1.02047	3.02183	2.66793	2.9247	0.91606	0.10172	2.87149	0.18285
450.009	0.89054	0.89202	0.95928	0.98294	0.97998	0.86467	0.91395	0.03927	0.94253	0.06745		450.004	0.82652	0.92004	1.0262	3.02952	2.66817	2.93506	0.92425	0.09991	2.87759	0.18741
460.009	0.89959	0.90255	0.95171	0.97129	0.98201	0.86448	0.91795	0.02927	0.93926	0.06498		460.004	0.83775	0.93025	1.03704	3.02057	2.69479	2.95493	0.93501	0.09973	2.8901	0.1723
470.009	0.89885	0.90366	0.95651	0.98201	0.98423	0.86892	0.91967	0.03199	0.94505	0.06595		470.004	0.84434	0.9286	1.04143	3.049	2.67885	2.93475	0.93813	0.09889	2.88753	0.18954
480.01	0.91456	0.91604	0.97185	0.99329	0.99366	0.87834	0.93415	0.03266	0.95509	0.06647		480.004	0.84843	0.93606	1.04575	3.05661	2.66982	2.94511	0.94341	0.09887	2.89052	0.1991
490.01	0.91992	0.91955	0.98571	0.99273	0.99088	0.88296	0.94173	0.03809	0.95553	0.06285		490.004	0.85644	0.95011	1.06036	3.04405	2.70515	2.94802	0.95564	0.10207	2.89907	0.17467
500.01	0.91567	0.92195	0.97	1.00142	0.99587	0.88573	0.93588	0.02972	0.96101	0.06525		500.004	0.86657	0.9542	1.06334	3.06447	2.69926	2.96365	0.96137	0.09858	2.90912	0.18861
510.01	0.93692	0.92953	0.99088	1.00419	1.00308	0.89257	0.95245	0.03349	0.96661	0.06412		510.005	0.86303	0.95153	1.06664	3.08535	2.71049	2.98194	0.9604	0.10209	2.92593	0.19361
520.011	0.93637	0.94006	1.00474	1.01768	1.01731	0.9105	0.96039	0.03845	0.98183	0.06178		520.005	0.86759	0.96126	1.0686	3.0746	2.69204	2.96757	0.96582	0.10059	2.9114	0.19737
530.011	0.94099	0.93692	1.0101	1.01454	1.01823	0.89553	0.96267	0.04113	0.9761	0.0698		530.005	0.87787	0.96024	1.0664	3.06525	2.69722	2.94229	0.96817	0.09452	2.90159	0.18736
540.011	0.96409	0.96187	1.02101	1.03838	1.03875	0.91087	0.98232	0.03352	0.996	0.07372		540.005	0.87732	0.97163	1.07771	3.08755	2.69526	2.96639	0.97555	0.10025	2.9164	0.20087
550.011	0.95854	0.96594	1.02027	1.03468	1.03616	0.91271	0.98158	0.0337	0.99452	0.07085		550.005	0.88855	0.97116	1.08219	3.06156	2.71567	2.96867	0.98063	0.09716	2.9153	0.17901
560.011	0.97222	0.97037	1.03209	1.05057	1.05242	0.92824	0.99156	0.03511	1.01041	0.07117		560.005	0.88706	0.9761	1.07983	3.08237	2.70295	2.97008	0.981	0.09648	2.91847	0.1949
570.012	0.96926	0.97296	1.04244	1.05205	1.05575	0.92787	0.99489	0.04122	1.01189	0.07279		570.005	0.89201	0.97422	1.0825	3.07389	2.7057	2.96498	0.98291	0.09554	2.91486	0.18914
580.012	0.97591	0.97074	1.04318	1.05944	1.05575	0.93711	0.99661	0.04041	1.01743	0.06959		580.006	0.89578	0.97571	1.08705	3.07742	2.69416	2.95579	0.98618	0.09607	2.90912	0.19585
590.011	0.97906	0.97425	1.04669	1.07293	1.05704	0.93507	1	0.04051	1.02168	0.07542		590.006	0.8924	0.97595	1.08651	3.09211	2.69895	2.95556	0.98495	0.09737	2.91554	0.19961
600.012	0.97591	0.97628	1.03616	1.05612	1.05649	0.93674	0.99612	0.03468	1.01645	0.06903		600.006	0.8957	0.98301	1.08651	3.06831	2.69141	2.96349	0.98841	0.09552	2.90774	0.19454
610.012	0.98515	0.97	1.02803	1.05279	1.04688	0.92787	0.99439	0.0301	1.00918	0.07048		610.006	0.90033	0.97979	1.09334	3.07742	2.68976	2.96349	0.99115	0.097	2.91022	0.19924
620.012	0.97056	0.97795	1.0345	1.05039	1.04965	0.92436	0.99433	0.03498	1.00813	0.07255		620.006	0.90331	0.98608	1.09546	3.07067	2.6973	2.95862	0.99495	0.09638	2.90886	0.19159
630.012	0.97425	0.96501	1.0345	1.06221	1.04706	0.93175	0.99125	0.03773	1.01367	0.07135		630.006	0.90017	0.99173	1.09554	3.08912	2.70578	2.97629	0.99581	0.09775	2.92373	0.197
												640.006	0.90873	0.98969	1.09546	3.08904	2.68851	2.98516	0.99796	0.09364	2.9209	0.20786
												650.007	0.90559	0.98364	1.09287	3.09533	2.70123	2.96325	0.99403	0.09407	2.91993	0.20059
												660.007	0.9092	0.99181	1.09899	3.09336	2.69981	2.98045	1	0.09516	2.92454	0.20264
												670.007	0.90771	0.99346	1.10378	3.08708	2.69157	2.9755	1.00165	0.09829	2.91805	0.20392

## Sheet: Fig.2e
Fig.2e
	CssDNA(-)			T7-27nt			T7-23nt			T7-19nt			T7-17nt			T7-13nt			T7-9nt			CssDNA(-)		+T7-27nt		+T7-23nt		+T7-19nt		+T7-17nt		+T7-13nt		+T7-9nt
Time(min)	i	ii	iii	i	ii	iii	i	ii	iii	i	ii	iii	i	ii	iii	i	ii	iii	i	ii	iii	AVGR	SD	AVGR	SD	AVGR	SD	AVGR	SD	AVGR	SD	AVGR	SD	AVGR	SD
10.0002	0.06125	0.06439	0.06769	0.07389	0.07483	0.07515	0.07043	0.07138	0.07059	0.0724	0.07106	0.07169	0.07208	0.07091	0.07083	0.0702	0.07091	0.07091	0.07106	0.06871	0.07043	0.06444	0.00322	0.07462	0.000653824	0.0708	0.000504824	0.07172	0.000667819	0.07127	0.000703781	0.07067	0.000408011	0.07007	0.00122
20.0004	0.0647	0.06824	0.0731	0.27506	0.26799	0.26203	0.21091	0.21279	0.20934	0.28872	0.26603	0.27137	0.26022	0.23776	0.22465	0.21217	0.20636	0.2007	0.27129	0.24271	0.25496	0.06868	0.00422	0.26836	0.00653	0.21101	0.00173	0.27538	0.01186	0.24088	0.01799	0.20641	0.00573	0.25632	0.01434
30.0006	0.07522	0.08033	0.08551	0.59771	0.59943	0.59786	0.49288	0.50866	0.51447	0.60894	0.55758	0.57713	0.57682	0.53041	0.51016	0.49689	0.48683	0.48008	0.58216	0.50835	0.5491	0.08035	0.00514	0.59834	0.000955258	0.50534	0.01117	0.58122	0.02592	0.53913	0.03418	0.48793	0.00846	0.54654	0.03697
40.0007	0.09093	0.09737	0.10357	0.87991	0.90017	0.90708	0.75797	0.79503	0.80673	0.89507	0.80956	0.84992	0.84858	0.79558	0.77399	0.76692	0.7608	0.76017	0.86452	0.7553	0.82126	0.09729	0.00632	0.89572	0.01412	0.78658	0.02546	0.85152	0.04278	0.80605	0.03838	0.76263	0.00373	0.81369	0.055
50.001	0.10828	0.11535	0.12563	1.13401	1.16683	1.18544	0.99149	1.05525	1.0836	1.15309	1.04073	1.09381	1.09648	1.0401	1.00633	1.02439	1.02078	1.02471	1.12435	0.98121	1.07677	0.11642	0.00873	1.1621	0.02604	1.04345	0.04717	1.09588	0.05621	1.04764	0.04554	1.0233	0.00218	1.06078	0.0729
60.0012	0.12838	0.1371	0.14911	1.35905	1.38787	1.4415	1.19958	1.28304	1.33495	1.37107	1.23311	1.30401	1.3161	1.25289	1.20374	1.25493	1.25329	1.26161	1.34775	1.17516	1.29137	0.1382	0.01041	1.39614	0.04184	1.27252	0.0683	1.30273	0.06899	1.25758	0.05633	1.25661	0.00441	1.27142	0.08801
70.0013	0.1499	0.15995	0.17644	1.55968	1.59697	1.65767	1.40436	1.50024	1.55128	1.57208	1.40036	1.49859	1.50518	1.42635	1.38811	1.46537	1.47173	1.49293	1.57475	1.35827	1.50275	0.1621	0.0134	1.60477	0.04946	1.48529	0.07459	1.49034	0.08616	1.43988	0.0597	1.47668	0.01443	1.47859	0.11025
80.0014	0.17259	0.18775	0.20533	1.73619	1.80341	1.87298	1.58206	1.69638	1.7552	1.74483	1.56172	1.66953	1.69442	1.60514	1.54382	1.66576	1.68162	1.7208	1.77004	1.53314	1.7051	0.18856	0.01639	1.80419	0.0684	1.67788	0.08804	1.65869	0.09204	1.61446	0.07573	1.68939	0.02833	1.66942	0.12241
90.0014	0.19678	0.21334	0.23454	1.89834	1.96972	2.04306	1.7241	1.8663	1.94608	1.889	1.69984	1.82084	1.83529	1.73981	1.68476	1.85201	1.8506	1.90164	1.94247	1.67251	1.86293	0.21489	0.01893	1.97037	0.07236	1.8455	0.11244	1.80323	0.0958	1.75329	0.07616	1.86808	0.02907	1.82597	0.13872
100.001	0.21931	0.24083	0.26572	2.03866	2.11938	2.20246	1.86261	2.00427	2.09684	2.03261	1.81495	1.94805	1.97733	1.88028	1.81338	2.00772	2.03199	2.08538	2.08381	1.80317	2.01016	0.24195	0.02322	2.12016	0.0819	1.98791	0.11797	1.93187	0.10973	1.89033	0.08244	2.0417	0.03973	1.96571	0.1455
110.001	0.24569	0.2687	0.29728	2.16877	2.26072	2.36774	1.96956	2.15024	2.23543	2.15055	1.91106	2.05939	2.08719	1.98856	1.91271	2.15032	2.16571	2.24729	2.21698	1.92457	2.14309	0.27056	0.02584	2.26574	0.09958	2.11841	0.13576	2.04033	0.12088	1.99615	0.08748	2.18777	0.05212	2.09488	0.15205
120.001	0.26996	0.29893	0.32956	2.27666	2.38502	2.48867	2.07187	2.27046	2.37143	2.25805	2.01031	2.16916	2.19774	2.10242	2.00772	2.2853	2.30917	2.38541	2.3412	2.03214	2.26378	0.29948	0.0298	2.38345	0.10601	2.23792	0.15241	2.14584	0.1255	2.10263	0.09501	2.32662	0.05229	2.21238	0.16082
130.001	0.29885	0.32987	0.36575	2.41156	2.51874	2.60087	2.19727	2.38533	2.49251	2.34992	2.09708	2.25444	2.28561	2.17466	2.08899	2.42035	2.44438	2.53068	2.4465	2.12441	2.38172	0.33149	0.03348	2.51039	0.09493	2.35837	0.14946	2.23381	0.12768	2.18309	0.09858	2.46514	0.05802	2.31754	0.17037
140.001	0.32681	0.35994	0.39944	2.49456	2.6125	2.72729	2.29283	2.48301	2.5942	2.43103	2.15613	2.31655	2.36617	2.26504	2.15911	2.51112	2.5445	2.62129	2.54552	2.20677	2.46527	0.36206	0.03636	2.61145	0.11637	2.45668	0.1524	2.30124	0.13809	2.26344	0.10354	2.55897	0.05649	2.40585	0.17701
150.001	0.3535	0.39449	0.4365	2.58093	2.70735	2.82262	2.36547	2.57441	2.69565	2.48843	2.22326	2.40308	2.43307	2.32785	2.21353	2.61171	2.64901	2.75446	2.61658	2.27352	2.53484	0.39483	0.0415	2.70363	0.12089	2.54518	0.16702	2.37159	0.13536	2.32482	0.1098	2.67173	0.07404	2.47498	0.17919
160.001	0.38059	0.42574	0.47411	2.65898	2.79412	2.92572	2.44462	2.66503	2.77763	2.56475	2.27737	2.46338	2.51466	2.39224	2.28318	2.71426	2.7503	2.84516	2.70743	2.32354	2.61006	0.42682	0.04677	2.79294	0.13337	2.62909	0.16939	2.43517	0.14576	2.39669	0.11581	2.76991	0.06761	2.54701	0.19956
170.001	0.40509	0.4537	0.50835	2.73028	2.87633	2.99937	2.49746	2.72588	2.83471	2.6136	2.32181	2.51395	2.56703	2.45804	2.32385	2.80401	2.84249	2.93067	2.73813	2.38455	2.66189	0.45571	0.05166	2.86866	0.13471	2.68602	0.17212	2.48312	0.14832	2.44964	0.12181	2.85905	0.06493	2.59485	0.18608
180.001	0.43313	0.48691	0.54243	2.81084	2.94943	3.0691	2.55949	2.80268	2.91551	2.67209	2.37929	2.57622	2.61281	2.50594	2.38321	2.8702	2.92124	3.01712	2.78807	2.42522	2.72211	0.48749	0.05465	2.94312	0.12924	2.75923	0.18194	2.54253	0.14928	2.50066	0.11489	2.93619	0.07459	2.64513	0.19328
190.001	0.45417	0.51518	0.57509	2.8399	2.98948	3.12438	2.59467	2.83832	2.96789	2.69384	2.40975	2.60135	2.65765	2.54536	2.4136	2.91685	2.96153	3.07059	2.84421	2.4783	2.75486	0.51481	0.06046	2.98458	0.14231	2.80029	0.18949	2.56831	0.1449	2.53887	0.12215	2.98299	0.07909	2.69246	0.19077
200.001	0.47451	0.5418	0.60689	2.88434	3.03062	3.17259	2.64021	2.89957	3.00903	2.72478	2.42915	2.63833	2.68089	2.59035	2.44022	2.97016	3.02042	3.13066	2.85034	2.49369	2.77904	0.54107	0.0662	3.02918	0.14413	2.84961	0.18942	2.59742	0.152	2.57049	0.12156	3.04041	0.0821	2.70769	0.18873
210.001	0.49492	0.56347	0.63563	2.91873	3.06989	3.22269	2.68481	2.92917	3.04083	2.75564	2.44415	2.67013	2.72918	2.62192	2.47084	3.00432	3.05795	3.16851	2.87994	2.52188	2.81657	0.56468	0.07036	3.07043	0.15198	2.88494	0.18208	2.62331	0.16094	2.60731	0.12979	3.07693	0.08372	2.73947	0.19108
220.001	0.51235	0.58279	0.66139	2.94103	3.09988	3.23564	2.69612	2.9382	3.0625	2.78988	2.47548	2.68937	2.75384	2.6443	2.49621	3.05732	3.10184	3.18625	2.91009	2.5412	2.83299	0.58551	0.07455	3.09219	0.14746	2.89894	0.18632	2.65157	0.16057	2.63145	0.12929	3.11514	0.06549	2.76143	0.19458
230.001	0.53332	0.60729	0.68714	2.96529	3.13828	3.2559	2.70649	2.97024	3.09336	2.79529	2.4827	2.70633	2.74857	2.64281	2.48647	3.05237	3.12988	3.23313	2.92007	2.56114	2.83777	0.60925	0.07693	3.11982	0.14618	2.92336	0.19765	2.66144	0.16106	2.62595	0.13186	3.13846	0.09068	2.77299	0.18803
240.001	0.55413	0.62982	0.70866	2.98854	3.1437	3.28252	2.71544	2.98877	3.10074	2.78886	2.48945	2.72353	2.75493	2.64602	2.51065	3.0669	3.1528	3.26109	2.93161	2.56389	2.87154	0.63087	0.07727	3.13825	0.14707	2.93498	0.1982	2.66728	0.15743	2.6372	0.12238	3.16026	0.09731	2.78901	0.19726
250.002	0.56685	0.64498	0.72601	3.00809	3.17149	3.3177	2.74583	3.00283	3.12014	2.81061	2.50202	2.72337	2.7719	2.68301	2.51215	3.09619	3.16325	3.25904	2.93326	2.5763	2.86432	0.64595	0.07959	3.16576	0.15489	2.95626	0.19145	2.67866	0.15908	2.65568	0.13201	3.17283	0.08185	2.79129	0.18935
260.001	0.58522	0.66068	0.75577	3.03431	3.20667	3.35445	2.78257	3.04287	3.12752	2.83738	2.52644	2.75493	2.80566	2.71473	2.54968	3.11653	3.19411	3.2881	2.95336	2.59043	2.88787	0.66723	0.08546	3.19848	0.16022	2.98432	0.17977	2.70625	0.16109	2.69002	0.12977	3.19958	0.08592	2.81055	0.19342
270.002	0.59936	0.68479	0.77226	3.03918	3.20431	3.3455	2.78579	3.04798	3.13726	2.84484	2.52699	2.77347	2.80016	2.71567	2.53869	3.13372	3.1901	3.31495	2.95736	2.5993	2.88764	0.68547	0.08645	3.19633	0.15331	2.99034	0.18268	2.7151	0.16677	2.68484	0.13344	3.21293	0.09274	2.81477	0.18983
280.001	0.61695	0.69955	0.79213	3.05999	3.22041	3.38201	2.78752	3.04083	3.15752	2.84131	2.53704	2.76483	2.81218	2.70578	2.55156	3.13584	3.21044	3.30898	2.97582	2.59451	2.8991	0.70287	0.08764	3.2208	0.16101	2.99529	0.18915	2.71439	0.15828	2.68984	0.13104	3.21842	0.08685	2.82314	0.20168
290.002	0.63249	0.71628	0.80822	3.0607	3.22536	3.38091	2.79867	3.07279	3.17134	2.8578	2.54293	2.78823	2.84374	2.72981	2.56829	3.15657	3.22497	3.33513	2.99631	2.62922	2.91488	0.719	0.0879	3.22232	0.16013	3.01427	0.1931	2.72965	0.16541	2.71395	0.13841	3.23889	0.09009	2.8468	0.19278
300.002	0.64521	0.73182	0.82966	3.0625	3.24185	3.3908	2.82615	3.08535	3.20235	2.86463	2.54607	2.79616	2.84657	2.74685	2.56389	3.17887	3.2424	3.32343	3.01468	2.63401	2.93616	0.73557	0.09228	3.23172	0.16438	3.03795	0.19253	2.73562	0.16769	2.7191	0.14337	3.24823	0.07246	2.86162	0.20099
310.002	0.66052	0.74831	0.84741	3.09572	3.28197	3.4219	2.82411	3.08598	3.20659	2.90091	2.55957	2.81171	2.8578	2.74999	2.5774	3.17652	3.25449	3.3579	3.02513	2.6344	2.95069	0.75208	0.0935	3.26653	0.16364	3.0389	0.19554	2.75739	0.17703	2.72839	0.14144	3.26297	0.09099	2.87007	0.20746
320.002	0.67482	0.76567	0.8668	3.11566	3.27954	3.44828	2.83558	3.11488	3.22394	2.90907	2.57755	2.8333	2.89486	2.78666	2.6121	3.19175	3.2859	3.38005	3.02371	2.64673	2.93428	0.76909	0.09604	3.28116	0.16631	3.05813	0.20031	2.77331	0.17371	2.76454	0.14267	3.2859	0.09415	2.86824	0.19698
330.002	0.68659	0.78113	0.87819	3.10962	3.28927	3.44184	2.84728	3.12352	3.22269	2.9276	2.58768	2.83196	2.88473	2.79789	2.59852	3.20738	3.28001	3.37793	3.03007	2.67092	2.97833	0.78197	0.0958	3.28024	0.1663	3.06449	0.19454	2.78242	0.17529	2.76038	0.14675	3.28844	0.08559	2.89311	0.19415
340.002	0.70073	0.79621	0.89986	3.13851	3.32909	3.45323	2.86612	3.15139	3.25889	2.91983	2.58831	2.85262	2.90577	2.79435	2.60896	3.23085	3.29532	3.39371	3.05355	2.69078	2.96639	0.79893	0.09959	3.30694	0.15852	3.09213	0.20298	2.78692	0.17525	2.7697	0.14993	3.30663	0.08201	2.90358	0.18937
350.002	0.71541	0.80807	0.91501	3.13474	3.32547	3.45158	2.87342	3.14715	3.26061	2.93718	2.60739	2.85568	2.92109	2.78972	2.60912	3.24844	3.30914	3.40423	3.05387	2.68419	2.99207	0.81283	0.09989	3.30393	0.15951	3.09373	0.19905	2.80008	0.17178	2.77331	0.15663	3.3206	0.07852	2.91004	0.19802
360.002	0.73237	0.82479	0.92514	3.15563	3.33026	3.49767	2.86981	3.15642	3.26572	2.9649	2.62804	2.86769	2.93985	2.81328	2.62859	3.24546	3.32414	3.4226	3.07043	2.69565	2.99882	0.82744	0.09641	3.32786	0.17103	3.09732	0.20446	2.82021	0.17338	2.79391	0.15653	3.33073	0.08876	2.92164	0.19896
370.002	0.73017	0.82354	0.92389	3.10263	3.29226	3.44106	2.85269	3.12752	3.2358	2.92619	2.59145	2.84775	2.90585	2.80802	2.60755	3.24711	3.29391	3.38947	3.04468	2.6633	2.97974	0.82587	0.09688	3.27865	0.16962	3.07201	0.19749	2.78846	0.17507	2.77381	0.15207	3.31016	0.07256	2.89591	0.20404
380.002	0.7509	0.84065	0.95011	3.16835	3.35311	3.48362	2.90907	3.16843	3.29037	2.98414	2.62875	2.89376	2.94833	2.83644	2.64736	3.25433	3.34071	3.41962	3.08206	2.70931	3.01296	0.84722	0.09977	3.33503	0.15841	3.12263	0.19473	2.83555	0.18471	2.81071	0.15213	3.33822	0.08267	2.93478	0.19829
390.003	0.76535	0.85628	0.96354	3.16529	3.34801	3.49877	2.91386	3.17832	3.30647	2.96906	2.64516	2.90303	2.94135	2.8567	2.65066	3.27663	3.35633	3.43917	3.09682	2.73279	3.03753	0.86172	0.09921	3.33736	0.167	3.13289	0.20021	2.83908	0.17116	2.81623	0.14951	3.35738	0.08128	2.95571	0.19532
400.003	0.77666	0.87159	0.97846	3.18037	3.37219	3.51267	2.92022	3.20612	3.30404	2.98759	2.66173	2.88905	2.95721	2.85568	2.6505	3.27585	3.34715	3.44208	3.10867	2.71552	3.01783	0.87557	0.10096	3.35508	0.16681	3.14346	0.19943	2.84612	0.16712	2.82113	0.15624	3.35502	0.08339	2.94734	0.20584
410.003	0.78585	0.87717	0.98827	3.16843	3.37675	3.50953	2.91135	3.18877	3.31095	2.99851	2.66369	2.91033	2.97904	2.86055	2.65953	3.29485	3.36913	3.45339	3.10176	2.7145	3.03345	0.88376	0.10138	3.35157	0.17194	3.13702	0.20476	2.85751	0.17355	2.83304	0.16152	3.37246	0.07932	2.9499	0.20671
420.003	0.80375	0.89232	0.99927	3.18814	3.39222	3.54486	2.92595	3.22811	3.31629	3.01037	2.6655	2.90821	2.97739	2.88599	2.66707	3.31071	3.36615	3.461	3.11134	2.72557	3.03887	0.89845	0.0979	3.37507	0.17898	3.15678	0.20471	2.86136	0.17714	2.84348	0.15947	3.37929	0.076	2.95859	0.20503
430.003	0.81278	0.9019	1.00563	3.21209	3.37769	3.53701	2.93491	3.20369	3.33992	3.01837	2.67916	2.92721	3.00456	2.88073	2.67343	3.30733	3.39559	3.47561	3.14095	2.74253	3.06517	0.90677	0.09652	3.3756	0.16247	3.1595	0.20609	2.87492	0.17555	2.8529	0.16731	3.39284	0.08417	2.98288	0.21157
440.003	0.81725	0.91046	1.02047	3.18657	3.40015	3.53261	2.9265	3.20863	3.33026	3.02183	2.66793	2.9247	2.99223	2.86314	2.67681	3.29501	3.36842	3.47388	3.13286	2.75533	3.06447	0.91606	0.10172	3.37311	0.1746	3.15513	0.20713	2.87149	0.18285	2.84406	0.15857	3.3791	0.08991	2.98422	0.20115
450.004	0.82652	0.92004	1.0262	3.19638	3.39889	3.5608	2.928	3.22057	3.3349	3.02952	2.66817	2.93506	2.99215	2.89478	2.66911	3.33293	3.38845	3.47694	3.14158	2.75195	3.06981	0.92425	0.09991	3.38536	0.18259	3.16115	0.20986	2.87759	0.18741	2.85201	0.16571	3.39944	0.07263	2.98778	0.20736
460.004	0.83775	0.93025	1.03704	3.23211	3.40313	3.53921	2.94849	3.24679	3.36073	3.02057	2.69479	2.95493	3.01186	2.89407	2.70437	3.32186	3.39748	3.49571	3.17212	2.74983	3.07742	0.93501	0.09973	3.39148	0.15388	3.18534	0.21288	2.8901	0.1723	2.8701	0.15514	3.40502	0.08717	2.99979	0.22159
470.004	0.84434	0.9286	1.04143	3.21845	3.39206	3.5469	2.93498	3.23384	3.3367	3.049	2.67885	2.93475	3.00895	2.90075	2.70075	3.30875	3.40745	3.50623	3.15343	2.77488	3.0691	0.93813	0.09889	3.3858	0.16432	3.16851	0.20867	2.88753	0.18954	2.87015	0.15636	3.40748	0.09874	2.99914	0.19874
480.004	0.84843	0.93606	1.04575	3.1956	3.40737	3.5506	2.94213	3.23808	3.34809	3.05661	2.66982	2.94511	3.01461	2.89886	2.68474	3.32924	3.39426	3.51086	3.17848	2.7686	3.11825	0.94341	0.09887	3.38452	0.1786	3.1761	0.20996	2.89052	0.1991	2.86607	0.16736	3.41145	0.09202	3.02178	0.22132
490.004	0.85644	0.95011	1.06036	3.22646	3.42119	3.58829	2.9609	3.24852	3.37612	3.04405	2.70515	2.94802	3.0201	2.91119	2.70083	3.35115	3.42653	3.5067	3.18673	2.78532	3.10828	0.95564	0.10207	3.41198	0.18109	3.19518	0.21269	2.89907	0.17467	2.87738	0.1623	3.42813	0.07779	3.02678	0.21275
500.004	0.86657	0.9542	1.06334	3.24216	3.42551	3.57509	2.95941	3.26619	3.36222	3.06447	2.69926	2.96365	3.02945	2.91104	2.70397	3.3568	3.40871	3.50811	3.18107	2.77731	3.10569	0.96137	0.09858	3.41426	0.16675	3.19594	0.2104	2.90912	0.18861	2.88149	0.16474	3.42454	0.07689	3.02136	0.21468
510.005	0.86303	0.95153	1.06664	3.22025	3.42182	3.57399	2.9543	3.26101	3.3656	3.08535	2.71049	2.98194	3.03549	2.91944	2.72062	3.34188	3.42402	3.53717	3.19505	2.80008	3.11425	0.9604	0.10209	3.40536	0.17744	3.19364	0.21376	2.92593	0.19361	2.89185	0.15924	3.43436	0.09805	3.03646	0.20866
520.005	0.86759	0.96126	1.0686	3.21931	3.4058	3.55546	2.95564	3.2537	3.36285	3.0746	2.69204	2.96757	3.03188	2.91535	2.72172	3.34283	3.42425	3.51369	3.18146	2.78116	3.11716	0.96582	0.10059	3.39353	0.16841	3.19073	0.21078	2.9114	0.19737	2.88965	0.15667	3.42692	0.08546	3.02659	0.21497
530.005	0.87787	0.96024	1.0664	3.20793	3.39803	3.54793	2.9565	3.25339	3.37212	3.06525	2.69722	2.94229	3.00927	2.91771	2.69981	3.34683	3.393	3.51518	3.19057	2.78752	3.10962	0.96817	0.09452	3.38463	0.1704	3.194	0.21408	2.90159	0.18736	2.8756	0.15897	3.41834	0.08699	3.02924	0.21321
540.005	0.87732	0.97163	1.07771	3.21248	3.41515	3.57313	2.9609	3.25488	3.38625	3.08755	2.69526	2.96639	3.04758	2.91567	2.72188	3.35578	3.42834	3.5268	3.18798	2.79639	3.11519	0.97555	0.10025	3.40025	0.18079	3.20068	0.2178	2.9164	0.20087	2.89504	0.16383	3.43697	0.08584	3.03319	0.20828
550.005	0.88855	0.97116	1.08219	3.22206	3.42457	3.57399	2.96498	3.26682	3.38342	3.06156	2.71567	2.96867	3.02136	2.90122	2.7046	3.34306	3.4029	3.51526	3.18115	2.78752	3.10977	0.98063	0.09716	3.40687	0.17663	3.20507	0.21595	2.9153	0.17901	2.87573	0.15991	3.42041	0.08742	3.02615	0.20972
560.005	0.88706	0.9761	1.07983	3.21342	3.42001	3.55028	2.96891	3.25983	3.38444	3.08237	2.70295	2.97008	3.02521	2.91104	2.70366	3.34573	3.43132	3.50914	3.20149	2.78838	3.11111	0.981	0.09648	3.39457	0.16986	3.20439	0.21324	2.91847	0.1949	2.87997	0.16301	3.42873	0.08173	3.03366	0.21717
570.005	0.89201	0.97422	1.0825	3.2062	3.41554	3.55052	2.95493	3.26093	3.37855	3.07389	2.7057	2.96498	3.03604	2.91559	2.70264	3.35366	3.42818	3.5257	3.18869	2.78595	3.12312	0.98291	0.09554	3.39075	0.17349	3.19814	0.21868	2.91486	0.18914	2.88476	0.16883	3.43585	0.08628	3.03259	0.21609
580.006	0.89578	0.97571	1.08705	3.21586	3.42771	3.57659	2.95485	3.26823	3.39473	3.07742	2.69416	2.95579	3.02403	2.91323	2.69808	3.35382	3.42692	3.51416	3.20376	2.7938	3.12297	0.98618	0.09607	3.40672	0.18128	3.20594	0.22646	2.90912	0.19585	2.87845	0.16573	3.43163	0.08027	3.04018	0.21716
590.006	0.8924	0.97595	1.08651	3.22442	3.39379	3.5535	2.95304	3.26258	3.38491	3.09211	2.69895	2.95556	3.02097	2.92855	2.70696	3.33866	3.40164	3.50709	3.19945	2.80205	3.11778	0.98495	0.09737	3.39057	0.16457	3.20018	0.22259	2.91554	0.19961	2.88549	0.16137	3.4158	0.0851	3.03976	0.20987
600.006	0.8957	0.98301	1.08651	3.21083	3.40502	3.55562	2.9649	3.27082	3.39583	3.06831	2.69141	2.96349	3.03361	2.92046	2.71285	3.33568	3.39921	3.49257	3.19733	2.78093	3.12658	0.98841	0.09552	3.39049	0.17285	3.21052	0.2217	2.90774	0.19454	2.88897	0.16268	3.40915	0.07891	3.03494	0.22281
610.006	0.90033	0.97979	1.09334	3.20871	3.41483	3.55169	2.95281	3.27082	3.38578	3.07742	2.68976	2.96349	3.04115	2.91826	2.71465	3.3462	3.41868	3.50293	3.19112	2.79412	3.10922	0.99115	0.097	3.39175	0.17265	3.20314	0.22428	2.91022	0.19924	2.89135	0.1649	3.4226	0.07844	3.03149	0.20961
620.006	0.90331	0.98608	1.09546	3.21523	3.40635	3.5513	2.96592	3.27176	3.37745	3.07067	2.6973	2.95862	3.03973	2.91457	2.70735	3.34605	3.42111	3.51016	3.1857	2.76938	3.1148	0.99495	0.09638	3.39096	0.16856	3.20505	0.21372	2.90886	0.19159	2.88722	0.16787	3.42577	0.08215	3.0233	0.22273
630.006	0.90017	0.99173	1.09554	3.20259	3.4226	3.55578	2.95972	3.26533	3.37321	3.08912	2.70578	2.97629	3.05559	2.91873	2.70452	3.3506	3.43854	3.52492	3.20463	2.79372	3.13011	0.99581	0.09775	3.39366	0.17837	3.19942	0.21448	2.92373	0.197	2.89295	0.17695	3.43802	0.08716	3.04282	0.21892
640.006	0.90873	0.98969	1.09546	3.21452	3.42096	3.56669	2.9755	3.26006	3.378	3.08904	2.68851	2.98516	3.04908	2.91009	2.71293	3.35335	3.44294	3.51934	3.21036	2.79506	3.13498	0.99796	0.09364	3.40072	0.17695	3.20452	0.20692	2.9209	0.20786	2.8907	0.16891	3.43854	0.08308	3.0468	0.22125
650.007	0.90559	0.98364	1.09287	3.21672	3.40541	3.56269	2.96113	3.26501	3.38499	3.09533	2.70123	2.96325	3.05363	2.92203	2.70994	3.35806	3.41491	3.50631	3.19929	2.79953	3.13537	0.99403	0.09407	3.39494	0.17322	3.20371	0.21848	2.91993	0.20059	2.8952	0.17341	3.42643	0.07479	3.04473	0.21474
660.007	0.9092	0.99181	1.09899	3.21272	3.42661	3.56159	2.96349	3.26234	3.38978	3.09336	2.69981	2.98045	3.04672	2.91096	2.72353	3.34934	3.42598	3.53167	3.20431	2.79584	3.13828	1	0.09516	3.4003	0.17592	3.2052	0.21882	2.92454	0.20264	2.89373	0.16228	3.43567	0.09155	3.04615	0.21927
670.007	0.90771	0.99346	1.10378	3.22065	3.42386	3.56222	2.94873	3.25449	3.39387	3.08708	2.69157	2.9755	3.04099	2.90397	2.69432	3.34353	3.44098	3.52971	3.21515	2.79789	3.13003	1.00165	0.09829	3.40224	0.17181	3.19903	0.22769	2.91805	0.20392	2.87976	0.1746	3.43807	0.09312	3.04769	0.22048

## Sheet: Fig.2g-i
Fig.2g												Fig.2i
													Fluorescence
	without Aphidicolin			with Aphidicolin			without Aphidicolin		with Aphidicolin				i	ii	iii	AVGR	SD
	i	ii	iii	i	ii	iii	AVGR	SD	AVGR	SD		CssDNA(-)	1.03789	0.98625	0.97586	1	0.03322
CssDNA(-)	0.92229	1.05032	1.02739	0.41632	0.44108	0.44512	1	0.06827	0.43417	0.01559		P1	1.09044	1.04311	1.13797	1.09051	0.04743
T7-27nt	3.22442	3.39379	3.5535	3.14673	3.04838	3.06085	3.39057	0.16456	3.08532	0.05355		P2	0.98741	0.9317	1.05018	0.98976	0.05928
T7-23nt	2.95304	3.26258	3.38491	2.71119	2.91913	2.94494	3.20018	0.2226	2.85842	0.12816		P3	0.91983	0.96058	0.96278	0.94773	0.02419
T7-19nt	3.09211	2.69895	2.95556	2.31164	2.69608	2.71048	2.91554	0.19961	2.57273	0.22623		P4	2.78679	2.62241	2.46328	2.62416	0.16176
T7-17nt	3.02097	2.92855	2.70696	2.57771	2.49201	2.48744	2.88549	0.16137	2.51905	0.05085		P5	3.18915	3.10414	2.72958	3.00762	0.24452
T7-13nt	3.33866	3.40164	3.50709	3.05945	2.90472	2.93511	3.4158	0.0851	2.96643	0.08198		P6	0.97161	0.98096	0.90584	0.9528	0.04094
T7-9nt	3.19945	2.80205	3.11778	2.79162	2.71874	2.74895	3.03976	0.20987	2.7531	0.03662		P7	0.98028	1.015	1.20819	1.06782	0.12279
												P8	1.00946	1.01287	1.04621	1.02285	0.0203
												P9	1.19747	0.95839	1.3	1.15195	0.17529
												P10	0.94543	0.92583	0.94121	0.93749	0.01032
												P11	1.02687	1.18962	1.15651	1.12433	0.08601
												P12	1.21295	1.20155	0.79862	1.07104	0.23599
												P13	0.98921	0.92712	0.99572	0.97068	0.03787
												P14	0.909	0.86032	1.07129	0.94687	0.11047

## Sheet: Fig.3
Fig.3a												Fig.3b
	CssDNA(+)			CssDNA(+)+Aphidicolin			CssDNA(+)		CssDNA(+)+Aphidicolin				CssDNA(+)			CssDNA(+)+T7			CssDNA(+)+T7+Aphidicolin			CssDNA(+)		CssDNA(+)+T7		CssDNA(+)+T7+Aphidicolin
Concentration	i	ii	iii	i	ii	iii	AVGR	SD	AVGR	SD		Concentration	i	ii	iii	i	ii	iii	i	ii	iii	AVGR	SD	AVGR	SD	AVGR	SD
0.5ng/uL	0.36165	0.42376	0.4682	0.03751	0.03595	0.03645	0.41787	0.05352	0.03664	0.000796576		0.5ng/uL	0.36165	0.42376	0.4682	0.294	0.30971	0.3063	0.02834	0.02264	0.02348	0.41787	0.05352	0.30334	0.00826	0.02482	0.00308
1ng/uL	0.92371	0.95999	0.95334	0.06994	0.06524	0.06485	0.94568	0.01931	0.06668	0.00283		1ng/uL	0.92371	0.95999	0.95334	0.52489	0.53607	0.56905	0.05227	0.04053	0.04047	0.94568	0.01931	0.54334	0.02296	0.04442	0.0068
2ng/uL	0.99068	0.95021	1.05911	0.09699	0.07128	0.0729	1	0.05504	0.08039	0.0144		2ng/uL	0.99068	0.95021	1.05911	0.84656	0.58482	0.68846	0.07508	0.06491	0.06429	1	0.05504	0.70661	0.13181	0.06809	0.00606
3ng/uL	0.49246	0.58895	0.57196	0.0866	0.0743	0.07346	0.55112	0.05151	0.07812	0.00736		3ng/uL	0.49246	0.58895	0.57196	0.66107	0.70311	0.69657	0.06938	0.06166	0.06228	0.55112	0.05151	0.68692	0.02262	0.06444	0.00429
4ng/uL	0.27019	0.28282	0.28606	0.08179	0.08201	0.0795	0.27969	0.00839	0.0811	0.00139		4ng/uL	0.27019	0.28282	0.28606	0.44472	0.4095	0.34834	0.07944	0.08537	0.08509	0.27969	0.00839	0.40085	0.04877	0.0833	0.00335
5ng/uL	0.11273	0.12784	0.14845	0.07042	0.07356	0.07361	0.12967	0.01793	0.07253	0.00183		5ng/uL	0.11273	0.12784	0.14845	0.2153	0.17918	0.19625	0.07199	0.07406	0.07509	0.12967	0.01793	0.19691	0.01807	0.07371	0.00158
6ng/uL	0.11224	0.12156	0.12058	0.08446	0.08603	0.08686	0.11813	0.00512	0.08578	0.00122		6ng/uL	0.11224	0.12156	0.12058	0.15788	0.17044	0.17613	0.08367	0.07141	0.07214	0.11813	0.00512	0.16815	0.00934	0.07574	0.00688
9ng/uL	0.06434	0.07219	0.07936	0.09575	0.10831	0.10826	0.07196	0.00751	0.10411	0.00724		9ng/uL	0.06434	0.07219	0.07936	0.09477	0.09133	0.08721	0.10517	0.09506	0.09629	0.07196	0.00751	0.0911	0.00379	0.09884	0.00552
10ng/uL	0.07023	0.07965	0.07494	0.11263	0.10713	0.10797	0.07494	0.00471	0.10924	0.00296		10ng/uL	0.07023	0.07965	0.07494	0.11665	0.12087	0.10733	0.109	0.11567	0.11778	0.07494	0.00471	0.11495	0.00693	0.11415	0.00458
12.5ng/uL	0.08309	0.09099	0.09369	0.12971	0.13	0.1327	0.08926	0.00551	0.1308	0.00165		12.5ng/uL	0.08309	0.09099	0.09369	0.12411	0.12833	0.13196	0.13412	0.11695	0.11867	0.08926	0.00551	0.12813	0.00393	0.12325	0.00946
15ng/uL	0.09908	0.10478	0.11204	0.12313	0.12313	0.12328	0.1053	0.0065	0.12318	8.66025e-05		15ng/uL	0.09908	0.10478	0.11204	0.1409	0.13805	0.13452	0.11636	0.11822	0.11965	0.1053	0.0065	0.13782	0.0032	0.11808	0.00165
Fig.3c												Fig.3d
	CssDNA(-)			CssDNA(-)+Aphidicolin			CssDNA(-)		CssDNA(-)+Aphidicolin				CssDNA(-)			CssDNA(-)+T7			CssDNA(-)+T7+Aphidicolin			CssDNA(-)		CssDNA(-)+T7		CssDNA(-)+T7+Aphidicolin
Concentration	i	ii	iii	i	ii	iii	AVGR	SD	AVGR	SD		Concentration	i	ii	iii	i	ii	iii	i	ii	iii	AVGR	SD	AVGR	SD	AVGR	SD
0.5ng/uL	0.50818	0.49189	0.49431	0.09229	0.09417	0.09363	0.49813	0.00879	0.09336	0.000967953		0.5ng/uL	0.50818	0.49189	0.49431	0.58606	0.6293	0.62456	0.13105	0.13195	0.13284	0.49813	0.00879	0.61331	0.02372	0.13195	0.000895005
1ng/uL	0.74424	0.83376	0.97913	0.10831	0.12282	0.12255	0.85238	0.11855	0.11789	0.0083		1ng/uL	0.74424	0.83376	0.97913	1.27516	1.10239	1.08467	0.36263	0.38286	0.37579	0.85238	0.11855	1.15407	0.10524	0.37376	0.01027
2ng/uL	1.11161	0.95084	0.93755	0.13481	0.1366	0.13571	1	0.09689	0.13571	0.000895005		2ng/uL	1.11161	0.95084	0.93755	1.67763	1.45751	1.34588	0.75543	0.7753	0.76366	1	0.09689	1.49367	0.16881	0.7648	0.00998
3ng/uL	0.68417	0.8547	0.86777	0.14475	0.15218	0.1503	0.80221	0.10244	0.14908	0.00386		3ng/uL	0.68417	0.8547	0.86777	1.40442	1.34301	1.54201	0.93536	0.99757	0.98289	0.80221	0.10244	1.42981	0.1019	0.97194	0.03252
4ng/uL	0.5294	0.49556	0.62312	0.19747	0.17733	0.17742	0.54936	0.06608	0.18407	0.0116		4ng/uL	0.5294	0.49556	0.62312	1.36539	1.25063	1.4285	1.17123	1.02263	1.00939	0.54936	0.06608	1.34817	0.09018	1.06775	0.08986
5ng/uL	0.44267	0.49172	0.41425	0.2656	0.25693	0.2529	0.44955	0.03919	0.25848	0.00649		5ng/uL	0.44267	0.49172	0.41425	1.84363	1.71309	1.65587	1.52307	1.46246	1.44108	0.44955	0.03919	1.73753	0.09624	1.47554	0.04253
6ng/uL	0.45273	0.44783	0.54844	0.29868	0.29667	0.29151	0.483	0.05673	0.29562	0.0037		6ng/uL	0.45273	0.44783	0.54844	1.95669	1.75573	1.80201	1.62066	1.45604	1.4275	0.483	0.05673	1.83814	0.10524	1.5014	0.10426
9ng/uL	0.807	0.78901	0.78172	0.3969	0.40168	0.40017	0.79258	0.01301	0.39958	0.00244		9ng/uL	0.807	0.78901	0.78172	2.02573	2.13263	1.97945	1.87734	1.8762	1.83885	0.79258	0.01301	2.04594	0.07856	1.86413	0.0219
10ng/uL	0.86321	0.83253	0.83064	0.47826	0.39677	0.3935	0.84213	0.01828	0.42284	0.04802		10ng/uL	0.86321	0.83253	0.83064	2.13753	2.14206	1.89545	1.7932	1.78767	1.7546	0.84213	0.01828	2.05835	0.14109	1.77849	0.02087
12.5ng/uL	1.03777	1.03135	0.95627	0.51436	0.48304	0.47826	1.00846	0.04531	0.49189	0.01961		12.5ng/uL	1.03777	1.03135	0.95627	2.1618	1.98235	2.16646	1.84653	1.90928	1.88086	1.00846	0.04531	2.10354	0.10498	1.87889	0.03142
15ng/uL	0.95326	1.08757	1.16441	0.56579	0.57623	0.57384	1.06841	0.10687	0.57195	0.00547		15ng/uL	0.95326	1.08757	1.16441	2.06698	1.89922	2.08019	1.98499	1.88501	1.84577	1.06841	0.10687	2.01546	0.10089	1.90526	0.07178

## Sheet: Fig.4
Fig.4c
	without Aphidicolin			with Aphidicolin			without Aphidicolin		with Aphidicolin
	i	ii	iii	i	ii	iii	AVGR	SD	AVGR	SD
(0，0)	0.92206	1.00741	1.07053	1.01855	0.97697	1.00448	1	0.07451	1	0.02115
(0，1)	3.76011	3.1821	3.81461	8.08229	7.46241	7.39912	3.58561	0.35051	7.64794	0.37749
(1，0)	4.31588	4.16019	4.08901	9.05274	8.38199	8.18156	4.18836	0.11603	8.53876	0.45626
(1，1)	4.18716	3.78124	3.70451	8.45272	8.53401	7.61939	3.89097	0.25936	8.20204	0.50622
Fig.4d
	without Aphidicolin			with Aphidicolin			without Aphidicolin		with Aphidicolin
	i	ii	iii	i	ii	iii	AVGR	SD	AVGR	SD
(0，0)	1.07731	0.987675	0.935014	0.977658	0.955317	1.06703	1	0.07194	1	0.05911
(0，1)	1.2887	1.2155	1.1423	0.897393	0.984278	0.908978	1.2155	0.0732	0.93022	0.04718
(1，0)	6.40504	5.0366	4.99029	11.8324	10.434	13.1266	5.47731	0.80377	11.7977	1.34663
(1，1)	1.33651	1.307	1.15275	1.07447	0.923045	0.959454	1.26542	0.09868	0.98566	0.07904
Fig.4e
	without Aphidicolin			with Aphidicolin			without Aphidicolin		with Aphidicolin
	i	ii	iii	i	ii	iii	AVGR	SD	AVGR	SD
(0，0)	0.955753	1.08104	0.96321	1.05508	0.910231	1.03469	1	0.07028	1	0.07841
(0，1)	0.300742	0.278369	0.290881	0.119917	0.118659	0.120097	0.29	0.01121	0.11956	0.000783351
(1，0)	0.302482	0.296764	0.306127	0.204475	0.205823	0.218223	0.30179	0.00472	0.20951	0.00758
(1，1)	0.275552	0.276712	0.231553	0.105091	0.104282	0.0995193	0.26127	0.02574	0.10296	0.00301

## Sheet: Fig.S3
Supplementary Fig.3
Fig. S3a											Fig. S3b
	Blank		CssDNA(+)			Blank		CssDNA(+)				Blank			CssDNA(-)			Blank		CssDNA(-)
Time(min)	i	ii	i	ii	iii	AVGR	SD	AVGR	SD		Time(min)	i	ii	iii	i	ii	iii	AVGR	SD	AVGR	SD
10.0001	697	724	694	699	703	710.5	19.0919	698.667	4.50925		10.0001	849	811	825	737	723	736	828.333	19.2181	732	7.81025
20.0002	666	689	705	696	703	677.5	16.2635	701.333	4.72582		20.0002	759	705	728	808	789	809	730.667	27.0986	802	11.2694
30.0004	683	710	729	724	737	696.5	19.0919	730	6.55744		30.0004	746	695	718	938	913	946	719.667	25.5408	932.333	17.2143
40.0006	686	708	783	781	775	697	15.5564	779.667	4.16333		40.0006	747	703	722	1100	1071	1128	724	22.0681	1099.67	28.5015
50.0007	698	721	829	830	840	709.5	16.2635	833	6.08276		50.0007	758	705	735	1315	1288	1359	732.667	26.5769	1320.67	35.8376
60.0008	706	728	891	888	891	717	15.5564	890	1.73205		60.0008	758	711	725	1549	1520	1610	731.333	24.1316	1559.67	45.9384
70.0009	713	743	940	934	947	728	21.2132	940.333	6.50641		70.0009	763	706	731	1792	1770	1864	733.333	28.5715	1808.67	49.1664
80.001	727	751	999	993	1012	739	16.9706	1001.33	9.71253		80.001	765	714	735	2023	2015	2139	738	25.632	2059	69.3974
90.0013	737	763	1068	1059	1071	750	18.3848	1066	6.245		90.0013	775	730	750	2285	2247	2395	751.667	22.5463	2309	76.8635
100.001	742	763	1134	1135	1143	752.5	14.8492	1137.33	4.93288		100.001	785	734	752	2505	2490	2658	757	25.865	2551	92.9677
110.002	748	774	1208	1201	1222	761	18.3848	1210.33	10.6927		110.002	815	752	777	2755	2744	2910	781.333	31.7228	2803	92.8278
120.002	752	789	1292	1292	1305	770.5	26.1629	1296.33	7.50555		120.002	811	756	777	2957	2978	3156	781.333	27.7549	3030.33	109.336
130.002	769	805	1379	1373	1390	787	25.4558	1380.67	8.62168		130.002	816	763	787	3170	3175	3392	788.667	26.5393	3245.67	126.753
140.002	771	805	1479	1459	1501	788	24.0416	1479.67	21.0079		140.002	826	770	794	3375	3386	3594	796.667	28.0951	3451.67	123.387
150.003	777	805	1593	1571	1613	791	19.799	1592.33	21.0079		150.003	839	773	802	3534	3562	3785	804.667	33.0807	3627	137.546
160.003	775	814	1676	1671	1712	794.5	27.5772	1686.33	22.3681		160.003	840	776	806	3700	3693	3947	807.333	32.0208	3780	144.669
170.003	785	823	1767	1769	1818	804	26.8701	1784.67	28.8848		170.003	837	792	811	3795	3849	4112	813.333	22.5906	3918.67	169.595
180.003	783	819	1887	1863	1922	801	25.4558	1890.67	29.6704		180.003	853	789	814	3926	3952	4214	818.667	32.2542	4030.67	159.303
190.003	793	825	1962	1960	2027	809	22.6274	1983	38.1182		190.003	846	785	818	4017	4056	4332	816.333	30.5341	4135	171.718
200.004	791	831	2054	2038	2117	811	28.2843	2069.67	41.7652		200.004	854	793	813	4044	4113	4380	820	31.0966	4179	177.457
210.004	802	838	2144	2130	2203	820	25.4558	2159	38.7427		210.004	858	804	818	4179	4224	4477	826.667	28.0238	4293.33	160.643
220.004	792	829	2204	2208	2283	810.5	26.1629	2231.67	44.5009		220.004	862	796	826	4229	4286	4573	828	33.0454	4362.67	184.37
230.004	802	831	2307	2288	2385	816.5	20.5061	2326.67	51.4036		230.004	872	801	829	4278	4327	4587	834	35.7631	4397.33	166.073
240.004	794	834	2352	2342	2434	814	28.2843	2376	50.4777		240.004	865	809	826	4322	4363	4686	833.333	28.7112	4457	199.377
250.005	798	837	2425	2413	2508	817.5	27.5772	2448.67	51.7333		250.005	864	812	833	4370	4412	4761	836.333	26.1598	4514.33	214.649
260.005	788	840	2507	2482	2571	814	36.7696	2520	45.9021		260.005	870	814	833	4424	4443	4814	839	28.4781	4560.33	219.887
270.005	800	841	2556	2541	2649	820.5	28.9914	2582	58.5064		270.005	877	812	834	4468	4496	4862	841	33.0605	4608.67	219.839
280.005	798	839	2625	2624	2717	818.5	28.9914	2655.33	53.4072		280.005	878	814	840	4471	4513	4880	844	32.187	4621.33	224.994
290.005	804	838	2674	2666	2780	821	24.0416	2706.67	63.6344		290.005	877	822	842	4550	4568	4918	847	27.8388	4678.67	207.464
300.005	802	840	2732	2731	2836	821	26.8701	2766.33	60.3352		300.005	881	821	849	4560	4610	4960	850.333	30.0222	4710	217.945
310.005	807	839	2795	2780	2894	823	22.6274	2823	61.9435		310.005	886	823	850	4583	4617	4968	853	31.607	4722.67	213.144
320.006	807	846	2843	2830	2956	826.5	27.5772	2876.33	69.2989		320.006	887	817	849	4585	4655	4990	851	35.0428	4743.33	216.468
330.006	803	841	2867	2863	2982	822	26.8701	2904	67.5796		330.006	893	826	850	4623	4682	5071	856.333	33.946	4792	243.415
340.006	809	844	2919	2909	3031	826.5	24.7487	2953	67.7348		340.006	881	831	856	4608	4693	5020	856	25	4773.67	217.523
350.006	798	846	2965	2948	3071	822	33.9411	2994.67	66.6508		350.006	888	830	845	4653	4724	5080	854.333	30.1054	4819	228.803
360.007	814	845	2987	3000	3113	829.5	21.9203	3033.33	69.2989		360.007	892	819	845	4662	4703	5071	852	37	4812	225.235
370.007	814	848	3034	3026	3151	831	24.0416	3070.33	69.9738		370.007	888	825	844	4693	4738	5106	852.333	32.3162	4845.67	226.575
380.007	804	842	3076	3065	3192	823	26.8701	3111	70.3633		380.007	891	823	855	4711	4743	5121	856.333	34.0196	4858.33	228.038
390.007	804	846	3097	3088	3242	825	29.6985	3142.33	86.4311		390.007	892	830	853	4710	4712	5102	858.333	31.3422	4841.33	225.746
400.008	806	840	3125	3128	3256	823	24.0416	3169.67	74.7819		400.008	891	826	850	4699	4763	5119	855.667	32.8684	4860.33	226.286
410.008	809	851	3158	3140	3272	830	29.6985	3190	71.5821		410.008	890	829	852	4686	4737	5121	857	30.8058	4848	237.796
420.009	813	852	3169	3190	3324	832.5	27.5772	3227.67	84.0853		420.009	896	830	857	4699	4780	5152	861	33.1813	4877	241.576
430.009	817	853	3202	3190	3365	835	25.4558	3252.33	97.7565		430.009	899	834	850	4710	4804	5133	861	33.8674	4882.33	222.113
440.009	816	856	3227	3229	3405	836	28.2843	3287	102.196		440.009	902	834	858	4710	4783	5163	864.667	34.4867	4885.33	243.221
450.009	807	850	3238	3242	3424	828.5	30.4056	3301.33	106.251		450.009	898	834	859	4695	4779	5165	863.667	32.2542	4879.67	250.65
460.009	815	853	3268	3276	3409	834	26.8701	3317.67	79.1981		460.009	900	834	866	4700	4763	5134	866.667	33.005	4865.67	234.509
470.009	813	853	3265	3278	3421	833	28.2843	3321.33	86.5583		470.009	891	835	861	4697	4779	5138	862.333	28.0238	4871.33	234.551
480.01	809	856	3307	3311	3462	832.5	33.234	3360	88.3572		480.01	891	834	859	4718	4805	5150	861.333	28.5715	4891	228.48
490.01	809	853	3320	3319	3498	831	31.1127	3379	103.058		490.01	890	830	855	4751	4809	5202	858.333	30.1386	4920.67	245.362
500.01	813	852	3310	3327	3457	832.5	27.5772	3364.67	80.4135		500.01	893	827	860	4748	4829	5224	860	33	4933.67	254.677
510.01	811	849	3365	3345	3511	830	26.8701	3407	90.6201		510.01	885	819	852	4752	4851	5230	852	33	4944.33	252.298
520.011	813	854	3367	3377	3552	833.5	28.9914	3432	104.043		520.011	890	828	856	4747	4825	5203	858	31.0483	4925	243.893
530.011	815	851	3379	3368	3566	833	25.4558	3437.67	111.276		530.011	877	829	857	4768	4855	5228	854.333	24.1109	4950.33	244.369
540.011	812	847	3438	3432	3592	829.5	24.7487	3487.33	90.6936		540.011	878	830	849	4775	4881	5234	852.333	24.173	4963.33	240.321
550.011	809	850	3423	3443	3590	829.5	28.9914	3485.33	91.1939		550.011	896	830	857	4790	4833	5221	861	33.1813	4948	237.401
560.011	806	845	3456	3451	3618	825.5	27.5772	3508.33	95.007		560.011	888	829	856	4785	4853	5213	857.667	29.5353	4950.33	230.003
570.012	801	850	3448	3458	3646	825.5	34.6482	3517.33	111.541		570.012	893	823	866	4792	4842	5215	860.667	35.3034	4949.67	231.141
580.012	806	843	3465	3451	3647	824.5	26.1629	3521	109.344		580.012	891	832	858	4772	4826	5218	860.333	29.5691	4938.67	243.412
590.011	802	840	3470	3457	3653	821	26.8701	3526.67	109.601		590.011	904	843	861	4764	4840	5190	869.333	31.3422	4931.33	227.212
600.012	807	840	3464	3465	3627	823.5	23.3345	3518.67	93.8208		600.012	897	836	855	4776	4829	5207	862.667	31.2143	4937.33	235.037
610.012	809	850	3495	3454	3611	829.5	28.9914	3520	81.4309		610.012	896	835	867	4745	4793	5186	866	30.5123	4908	241.948
620.012	807	851	3455	3475	3628	829	31.1127	3519.33	94.6379		620.012	894	840	864	4726	4792	5179	866	27.0555	4899	244.722
630.012	808	850	3465	3440	3628	829	29.6985	3511	102.093		630.012	902	843	863	4736	4816	5200	869.333	30.0056	4917.33	248.043

## Sheet: Fig.S6
Supplementary Fig.6
Fig. S6a																						Fig. S6b
	Css in original		Css in buffer 1		Css in buffer 2		Css in buffer 3		Pl in buffer 3		Css in original		Css in buffer 1		Css in buffer 2		Css in buffer 3		Pl in buffer 3			The same mass
Time(min)	i	ii	i	ii	i	ii	i	ii	i	ii	AVGR	SD	AVGR	SD	AVGR	SD	AVGR	SD	AVGR	SD
10.0002	297	275	303	271	520	472	599	462	344.571	346.454	286	15.5564	287	22.6274	496	33.9411	530.5	96.8736	345.513	1.33141				Flluorescence(x104）
20.0003	336	312	366	321	1994	1823	2351.09	1866.26	1346.75	1341.57	324	16.9706	343.5	31.8198	1908.5	120.915	2108.67	342.828	1344.16	3.66139				i	ii	AVGR	SD
30.0005	369	337	569	475	3877	3518	4256.78	3642.04	2945.33	2789.05	353	22.6274	522	66.468	3697.5	253.851	3949.41	434.687	2867.19	110.507		Css in original		2459	2051	2255	288.5
40.0007	422	386	976	807	5752	5109	5972.25	5365.63	4615.46	4505.31	404	25.4558	891.5	119.501	5430.5	454.67	5668.94	428.945	4560.39	77.8877		Css in buffer 1		7255	5750	6502.5	1064.2
50.001	508	455	1562	1258	7316	6462	7471.99	6921.04	6320.9	5973.04	481.5	37.4767	1410	214.96	6889	603.869	7196.51	389.578	6146.97	245.979		Css in buffer 2		17767	13479	15623	3032.07
60.0011	627	559	2221	1790	8871	7642	8884.73	8312.9	8030.11	7438.88	593	48.0833	2005.5	304.763	8256.5	869.034	8598.81	404.34	7734.49	418.064		Css in buffer 3		16491.3	16417	16454.1	52.4905
70.0014	778	686	2908	2326	9923	8631	10045.8	9603.86	9327.43	8855.76	732	65.0538	2617	411.536	9277	913.582	9824.81	312.482	9091.59	333.519		Pl in buffer 3		22805.2	20983.1	21894.2	1288.47
80.0017	946	825	3539	2846	11074	9496	11195.2	10651.2	10581.9	10063.2	885.5	85.5599	3192.5	490.025	10285	1115.81	10923.2	384.657	10322.5	366.804
90.0018	1123	962	4131	3321	11759	10263	11931.7	11509.5	11730	11287.1	1042.5	113.844	3726	572.756	11011	1057.83	11720.6	298.539	11508.5	313.215
100.002	1286	1102	4643	3724	12751	10749	12720.5	12478.1	12869.6	12460.6	1194	130.108	4183.5	649.831	11750	1415.63	12599.3	171.414	12665.1	289.249
110.002	1448	1233	5074	4059	13188	11353	13548.6	13292.3	13942.4	13526.8	1340.5	152.028	4566.5	717.713	12270.5	1297.54	13420.5	181.256	13734.6	293.909
120.002	1600	1354	5479	4391	13795	11768	14162.2	13988.2	15084.4	14737.9	1477	173.948	4935	769.332	12781.5	1433.31	14075.2	123.024	14911.2	244.98
130.002	1730	1461	5854	4701	14195	12129	14642.4	14409.3	16021.1	15425.7	1595.5	190.212	5277.5	815.294	13162	1460.88	14525.8	164.853	15723.4	421.059		Fig. S6c
140.002	1875	1582	6215	4991	14719	12590	15312.8	15162	17175.4	16498	1728.5	207.182	5603	865.499	13654.5	1505.43	15237.4	106.621	16836.7	478.976		The same molar amount
150.003	1991	1676	6514	5252	15156	12950	15831.3	15565.7	18080.6	17114.6	1833.5	222.739	5883	892.369	14053	1559.88	15698.5	187.817	17597.6	683.015
160.003	2082	1749	6805	5445	15580	13486	16125.9	15953.1	19022.5	17916.3	1915.5	235.467	6125	961.665	14533	1480.68	16039.5	122.204	18469.4	782.205				Flluorescence(x104）
170.003	2184	1822	7049	5635	16038	13447	16526.1	16338.2	19644.3	18513.2	2003	255.973	6342	999.849	14742.5	1832.11	16432.1	132.866	19078.7	799.846				i	ii	AVGR	SD
180.003	2261	1876	7237	5782	16044	14052	16789.3	16654.8	20182.8	19081.3	2068.5	272.236	6509.5	1028.84	15048	1408.56	16722.1	95.1389	19632.1	778.877		Css in original		2083	1676	1879.5	287.792
190.003	2306	1939	7384	5921	16454	13996	17058.4	16805.6	20857.4	19476.3	2122.5	259.508	6652.5	1034.5	15225	1738.07	16932	178.796	20166.8	976.591		Css in buffer 1		7359	5829	6594	1081.87
200.004	2381	1989	7570	6036	16415	14260	17274.2	17183.7	21349.3	19966.3	2185	277.186	6803	1084.7	15337.5	1523.82	17228.9	63.9727	20657.8	977.923		Css in buffer 2		16319	14059	15189	1598.06
210.004	2422	2029	7670	6140	16458	14844	17391.3	17341.5	21845.9	20386.7	2225.5	277.893	6905	1081.87	15651	1141.27	17366.4	35.267	21116.3	1031.85		Css in buffer 3		17324.3	17139.9	17232.1	130.405
220.004	2462	2055	7738	6208	16698	14438	17703.3	17518.9	22280.9	20727.5	2258.5	287.792	6973	1081.87	15568	1598.06	17611.1	130.406	21504.2	1098.42		Pl in buffer 3		47345.3	44397	45871.2	2084.75
230.004	2500	2081	7807	6270	16716	14523	17753.2	17632.6	22630.1	21077.2	2290.5	296.278	7038.5	1086.82	15619.5	1550.69	17692.9	85.297	21853.7	1098.08
240.004	2522	2108	7881	6323	16878	14569	17837.9	17728.9	22882.4	21209	2315	292.742	7102	1101.67	15723.5	1632.71	17783.4	77.0953	22045.7	1183.29
250.004	2528	2111	7919	6333	16729	14549	17921.4	17719.6	23201.1	21498	2319.5	294.864	7126	1121.47	15639	1541.49	17820.5	142.708	22349.6	1204.26
260.004	2547	2137	7967	6350	17741	14765	18007.2	17789.2	23419.1	21626.5	2342	289.914	7158.5	1143.39	16253	2104.35	17898.2	154.191	22522.8	1267.51
270.004	2553	2131	7979	6346	17767	16157	17971.3	17766	23520.3	21957.5	2342	298.399	7162.5	1154.71	16962	1138.44	17868.6	145.169	22738.9	1105.07
280.005	2555	2147	7919	6308	17332	14648	17975.9	17846	23687.4	21727.3	2351	288.5	7113.5	1139.15	15990	1897.87	17911	91.8583	22707.3	1386
290.005	2567	2145	7948	6339	17683	16490	17967.8	17833.2	23741	21822.8	2356	298.399	7143.5	1137.73	17086.5	843.578	17900.5	95.1389	22781.9	1356.38
300.005	2569	2160	7896	6313	17090	17589	17898.2	17899.4	23922.3	21985.2	2364.5	289.207	7104.5	1119.35	17339.5	352.846	17898.8	0.82016	22953.8	1369.69
310.005	2570	2150	7910	6324	17340	14681	17855.3	17833.2	23973.1	21986.7	2360	296.985	7117	1121.47	16010.5	1880.2	17844.3	15.5831	22979.9	1404.64
320.005	2566	2164	7911	6307	18115	15591	17777.6	17690.6	23999.5	22039.4	2365	284.257	7109	1134.2	16853	1784.74	17734.1	61.5122	23019.4	1386
330.005	2572	2166	7851	6262	16574	15046	17856.4	17594.3	23949.1	22007.8	2369	287.085	7056.5	1123.59	15810	1080.46	17725.4	185.357	22978.5	1372.69
340.006	2563	2139	7795	6216	16898	14623	17706.8	17621	23973.1	21980.5	2351	299.813	7005.5	1116.52	15760.5	1608.67	17663.9	60.6921	22976.8	1408.97
350.006	2530	2143	7765	6193	16680	15627	17785.7	17568.8	23984.9	21966.4	2336.5	273.65	6979	1111.57	16153.5	744.583	17677.2	153.371	22975.6	1427.27
360.006	2545	2130	7737	6160	16519	15566	17557.2	17367	23774	21784.7	2337.5	293.449	6948.5	1115.11	16042.5	673.873	17462.1	134.507	22779.4	1406.64
370.006	2535	2146	7701	6121	16702	14401	17426.1	17240.5	23672.3	21776.7	2340.5	275.065	6911	1117.23	15551.5	1627.05	17333.3	131.226	22724.5	1340.4
380.006	2534	2132	7668	6077	15988	14240	17371.6	17165.2	23676.6	22002.7	2333	284.257	6872.5	1125.01	15114	1236.02	17268.4	145.989	22839.6	1183.63
390.007	2539	2114	7634	6097	15885	17604	17284.6	17080.5	23493.9	21621.4	2326.5	300.52	6865.5	1086.82	16744.5	1215.52	17182.6	144.349	22557.6	1324.09
400.007	2516	2108	7579	6039	16611	14364	17211.5	17013.2	23581.5	21414.2	2312	288.5	6809	1088.94	15487.5	1588.87	17112.4	140.248	22497.9	1532.46
410.007	2504	2103	7543	5986	16022	17538	17114.1	16907.7	23312.7	21382.7	2303.5	283.55	6764.5	1100.97	16780	1071.97	17010.9	145.989	22347.7	1364.7
420.007	2500	2082	7485	5913	16168	13941	17026	16922.7	23352.7	22215.9	2291	295.571	6699	1111.57	15054.5	1574.73	16974.4	72.9945	22784.3	803.841
430.007	2495	2087	7457	5923	15969	17369	16829.9	16729	23074	21095.6	2291	288.5	6690	1084.7	16669	989.949	16779.5	71.3542	22084.8	1398.98
440.007	2489	2080	7395	5885	15885	13637	16712.8	16540	23011.4	21003.8	2284.5	289.207	6640	1067.73	14761	1589.58	16626.4	122.204	22007.6	1419.62
450.008	2473	2074	7362	5840	15382	15583	16693.1	16674.5	22932.3	20859.3	2273.5	282.136	6601	1076.22	15482.5	142.128	16683.8	13.1226	21895.8	1465.89
460.008	2471	2062	7321	5824	15024	15633	16531.9	16429.8	22957.3	20834.8	2266.5	289.207	6572.5	1058.54	15328.5	430.628	16480.8	72.1744	21896	1500.84
470.008	2459	2051	7255	5750	16725	13479	16491.3	16417	22805.2	20983.1	2255	288.5	6502.5	1064.2	15102	2295.27	16454.1	52.4905	21894.2	1288.47

## Sheet: Fig.S7
Supplementary Fig.7
Fig. S7a																Fig. S7b
	CssDNA(+)			CssDNA(+)+dNTPs		CssDNA(+)+Aphidicolin			CssDNA(+)		CssDNA(+)+dNTPs		CssDNA(+)+Aphidicolin				CssDNA(-)			CssDNA(-)+dNTPs			CssDNA(-)+Aphidicolin			CssDNA(-)		CssDNA(-)+dNTPs		CssDNA(-)+Aphidicolin
Time(min)	i	ii	iii	i	ii	i	ii	iii	AVGR	SD	AVGR	SD	AVGR	SD		Time(min)	i	ii	iii	i	ii	iii	i	ii	iii	AVGR	SD	AVGR	SD	AVGR	SD
10.0001	-16.5	-11.5	-7.5	0.5	-17.5	-23.5	-12.5	-11.5	-11.8333	4.50925	-8.5	12.7279	-15.8333	6.65833		10.0001	11	-15	0	2	-10	19	-3.26861	58.9496	-1.16487	-1.33333	13.0512	3.66667	14.5717	18.172	35.3301
20.0002	27.5	18.5	25.5	54.9313	28.5086	21.5	15.5	22.5	23.8333	4.72582	41.72	18.6836	19.8333	3.78594		20.0002	79	46	45	52	44	74	42.8646	116.265	42.1765	56.6667	19.3477	56.6667	15.5349	67.102	42.5777
30.0004	32.5	27.5	40.5	39.634	36.8526	16.5	17.5	35.5	33.5	6.55744	38.2433	1.9667	23.1667	10.6927		30.0004	203	151	155	256	243	275	106.947	181.006	111.133	169.667	28.9367	258	16.0935	133.029	41.6027
40.0006	86	84	78	119.597	76.4866	64	83	67	82.6667	4.16333	98.0419	30.4838	71.3333	10.2144		40.0006	349	281	287	583	540	611	184.046	249.733	185.45	305.667	37.6475	578	35.7631	206.41	37.5257
50.0007	119.5	120.5	130.5	167.575	149.497	97.5	99.5	108.5	123.5	6.08276	158.536	12.7835	101.833	5.85947		50.0007	527	423	436	993	921	1020	276.541	347.82	270.262	462	56.6657	978	51.1762	298.208	43.0799
60.0008	174	171	174	261.445	232.241	162	162	182	173	1.73205	246.843	20.6503	168.667	11.547		60.0008	703	592	571	1449	1347	1485	377.18	455.455	373.682	622	70.9295	1427	71.5821	402.106	46.2347
70.0009	212	206	219	356.01	339.322	197	194	212	212.333	6.50641	347.666	11.8002	201	9.64365		70.0009	898	758	733	1943	1802	1984	459.182	535.364	450.093	796.333	88.9288	1909.67	95.469	481.546	46.8282
80.001	260	254	273	479.78	446.404	252	249	249	262.333	9.71253	463.092	23.6004	250	1.73205		80.001	1063.5	907.5	886.5	2416.5	2245.5	2468.5	562.86	629.264	548.18	952.5	96.7006	2376.83	116.672	580.101	43.2044
90.0013	318	309	321	595.205	592.423	296	290	299	316	6.245	593.814	1.9667	295	4.58258		90.0013	1235	1060	1043	2869	2685	2971	670.953	729.674	643.715	1112.67	106.284	2841.67	144.946	681.447	43.9297
100.001	381.5	382.5	390.5	755.827	766.952	347.5	340.5	351.5	384.833	4.93288	761.389	7.86679	346.5	5.56776		100.001	1380	1190	1155	3289	3096	3401	731.537	809.812	720.355	1241.67	121.072	3262	154.282	753.902	48.7416
110.002	447	440	461	909.495	930.355	382	383	388	449.333	10.6927	919.925	14.7502	384.333	3.21455		110.002	1579	1329	1296	3729	3511	3852	826.585	902.767	813.998	1401.33	154.746	3697.33	172.691	847.783	48.0311
120.002	521.5	521.5	534.5	1102.1	1147.99	421.5	418.5	427.5	525.833	7.50555	1125.05	32.4505	422.5	4.58258		120.002	1730.5	1476.5	1419.5	4148.5	3882.5	4282.5	908.128	982.905	884.359	1542.17	165.573	4104.5	203.598	925.131	51.4259
130.002	592	586	603	1291.93	1337.82	448	454	476	593.667	8.62168	1314.87	32.4505	459.333	14.7422		130.002	1873.5	1590.5	1540.5	4467.5	4190.5	4660.5	981.529	1040.94	969.63	1668.17	179.573	4439.5	236.248	997.365	38.2005
140.002	691	671	713	1514.43	1572.84	483	485	492	691.667	21.0079	1543.64	41.3006	486.667	4.72582		140.002	2003.5	1716.5	1652.5	4817.5	4528.5	5032.5	1040.22	1130.39	1024.16	1790.83	186.934	4792.83	252.904	1064.93	57.2623
150.003	802	780	822	1787	1831.51	518	521	538	801.333	21.0079	1809.26	31.4672	525.667	10.7858		150.003	2119	1810	1735	5076	4816	5321	1110.35	1187.94	1085.18	1888	203.536	5071	252.537	1127.82	53.5616
160.003	881.5	876.5	917.5	2018.55	2079.74	541.5	551.5	563.5	891.833	22.3681	2049.15	43.2674	552.167	11.0151		160.003	2240	1884	1824	5323	5047	5617	1152.99	1228.48	1134.81	1982.67	224.867	5329	285.047	1172.09	49.6723
170.003	963	965	1014	2245.92	2304.33	550	569	588	980.667	28.8848	2275.13	41.3006	569	19		170.003	2334.5	1965.5	1905.5	5483.5	5198.5	5868.5	1196.08	1282.04	1184.9	2068.5	232.308	5516.83	336.241	1221.01	53.1511
180.003	1086	1062	1121	2528.23	2536.57	575	590	604	1089.67	29.6704	2532.4	5.90009	589.667	14.5029		180.003	2407.5	2046.5	1960.5	5663.5	5437.5	6058.5	1237.54	1304.66	1214.49	2138.17	237.18	5719.83	314.309	1252.23	46.8471
190.003	1153	1151	1218	2738.22	2770.21	578	604	617	1174	38.1182	2754.21	22.617	599.667	19.8578		190.003	2502.5	2110.5	2056.5	5803.5	5556.5	6251.5	1268.54	1337.03	1242.67	2223.17	243.412	5870.5	352.311	1282.75	48.7587
200.004	1243	1227	1306	2960.73	2980.2	599	619	643	1258.67	41.7652	2970.46	13.7669	620.333	22.0303		200.004	2574.5	2188.5	2101.5	5912.5	5713.5	6351.5	1287.63	1367.31	1258.3	2288.17	251.758	5992.5	326.437	1304.41	56.41
210.004	1324	1310	1383	3167.94	3172.11	602	629	647	1339	38.7427	3170.02	2.95005	626	22.6495		210.004	2605	2211	2132	6030	5776	6471	1313.98	1394.35	1294.4	2316	253.379	6092.33	351.668	1334.24	52.9663
220.004	1393.5	1397.5	1472.5	3343.85	3339.68	621.5	651.5	665.5	1421.17	44.5009	3341.77	2.95005	646.167	22.4796		220.004	2692	2257	2195	6137	5915	6629	1331.44	1401.34	1304.89	2381.33	270.825	6227	365.409	1345.89	49.8236
230.004	1490.5	1471.5	1568.5	3526.03	3516.3	619.5	661.5	669.5	1510.17	51.4036	3521.16	6.88344	650.167	26.8576		230.004	2751.5	2302.5	2215.5	6222.5	5986.5	6709.5	1351.48	1426.95	1337.49	2423.17	287.653	6306.17	368.69	1371.97	48.12
240.004	1538	1528	1620	3708.9	3675.53	634	662	680	1562	50.4777	3692.22	23.6004	658.667	23.1805		240.004	2800	2362	2266	6261	6065	6746	1358.48	1427.66	1343.8	2476	284.668	6357.33	350.571	1376.65	44.7876
250.005	1607.5	1595.5	1690.5	3823.63	3784.7	645.5	672.5	697.5	1631.17	51.7333	3804.16	27.5338	671.833	26.0064		250.005	2853.5	2392.5	2287.5	6307.5	6093.5	6837.5	1362.21	1438.39	1333.53	2511.17	301.082	6412.83	383.021	1378.04	54.191
260.005	1693	1668	1757	3970.35	3971.74	651	684	700	1706	45.9021	3971.04	0.98335	678.333	24.9867		260.005	2869	2386	2320	6399	6140	6903	1378.26	1448.17	1355.21	2525	299.735	6480.67	388	1393.88	48.4051
270.005	1735.5	1720.5	1828.5	4092.03	4080.91	651.5	694.5	702.5	1761.5	58.5064	4086.47	7.86679	682.833	27.4287		270.005	2880.5	2423.5	2309.5	6373.5	6192.5	6925.5	1383.17	1464.25	1364.3	2537.83	302.183	6497.17	381.828	1403.91	53.1048
280.005	1806.5	1805.5	1898.5	4207.46	4213.02	658.5	697.5	717.5	1836.83	53.4072	4210.24	3.9334	691.167	30.0056		280.005	2948	2431	2321	6419	6243	7014	1394.35	1472.62	1355.9	2566.67	334.793	6558.67	404.03	1407.62	59.4834
290.005	1853	1845	1959	4351.39	4313.84	653	710	719	1885.67	63.6344	4332.62	26.5504	694	35.7911		290.005	2951.5	2471.5	2343.5	6475.5	6233.5	7042.5	1411.58	1479.39	1382.94	2588.83	320.533	6583.83	415.238	1424.64	49.5339
300.005	1911	1910	2015	4426.49	4430.66	660	710	724	1945.33	60.3352	4428.57	2.95005	698	33.6452		300.005	3011	2475	2382	6484	6313	7100	1409.72	1482.4	1371.98	2622.67	339.506	6632.33	413.938	1421.37	56.1223
310.005	1972	1957	2071	4558.6	4548.87	667	715	733	2000	61.9435	4553.73	6.88344	705	34.1174		310.005	3023.5	2509.5	2405.5	6531.5	6363.5	7127.5	1412.53	1474.03	1383.17	2646.17	330.892	6674.17	401.484	1423.24	46.3686
320.006	2016.5	2003.5	2129.5	4605.19	4605.19	651.5	701.5	725.5	2049.83	69.2989	4605.19	0	692.833	37.7536		320.006	3089.5	2530.5	2417.5	6536.5	6382.5	7166.5	1404.58	1473.08	1368.26	2679.17	359.823	6695.17	415.386	1415.31	53.2288
330.006	2045	2041	2160	4714.36	4738	668	716	746	2082	67.5796	4726.18	16.7169	710	39.3446		330.006	3130	2557	2455	6556	6378	7188	1418.12	1470.53	1377.57	2714	363.858	6707.33	425.678	1422.07	46.6035
340.006	2092.5	2082.5	2204.5	4792.93	4777.63	655.5	703.5	740.5	2126.5	67.7348	4785.28	10.8168	699.833	42.6185		340.006	3116.5	2594.5	2463.5	6590.5	6394.5	7208.5	1413.67	1482.89	1389.9	2724.83	345.46	6731.17	424.84	1428.82	48.3071
350.006	2143	2126	2249	4842.3	4886.8	665	717	745	2172.67	66.6508	4864.55	31.4672	709	40.5956		350.006	3152.5	2607.5	2470.5	6554.5	6451.5	7225.5	1411.81	1492.21	1390.16	2743.5	360.767	6743.83	420.303	1431.39	53.7666
360.007	2157.5	2170.5	2283.5	4947.29	4933.39	658.5	717.5	741.5	2203.83	69.2989	4940.34	9.83349	705.833	42.7122		360.007	3147.5	2607.5	2469.5	6606.5	6447.5	7276.5	1423.48	1496.16	1377.35	2741.5	358.313	6776.83	439.966	1432.33	59.9007
370.007	2203	2195	2320	5000.83	5007.79	666	709	728	2239.33	69.9738	5004.31	4.91674	701	31.7648		370.007	3122	2572	2465	6545	6429	7224	1415.77	1481.48	1389.9	2719.67	352.514	6732.67	429.442	1429.05	47.2124
380.007	2253	2242	2369	5062.02	5103.74	679	729	744	2288	70.3633	5082.88	29.5005	717.333	34.0343		380.007	3128	2600	2465	6528	6437	7236	1411.58	1483.58	1378.72	2731	350.376	6733.67	437.406	1424.63	53.6303
390.007	2272	2263	2417	5135.73	5144.07	668	730	768	2317.33	86.4311	5139.9	5.90009	722	50.4777		390.007	3134.5	2600.5	2458.5	6544.5	6465.5	7262.5	1424.63	1484.75	1385.49	2731.17	356.44	6757.5	439.123	1431.62	49.9997
400.008	2302	2305	2433	5209.43	5230.29	674	728	755	2346.67	74.7819	5219.86	14.7502	719	41.2432		400.008	3179	2613	2484	6624	6526	7320	1411.81	1473.31	1376.86	2758.67	369.69	6823.33	432.908	1420.66	48.8315
410.008	2328	2310	2442	5194.13	5234.46	665	729	753	2360	71.5821	5214.3	28.5171	715.667	45.4899		410.008	3132	2569	2467	6605	6465	7337	1394.35	1473.31	1351.71	2722.67	358.143	6802.33	468.296	1406.46	61.6968
420.009	2336.5	2357.5	2491.5	5288	5304.69	666.5	734.5	749.5	2395.17	84.0853	5296.35	11.8002	716.833	44.2305		420.009	3196	2610	2479	6544	6485	7349	1416.02	1474.72	1390.16	2761.67	381.804	6792.67	482.701	1426.97	43.3261
430.009	2367	2355	2530	5351.28	5380.48	656	722	748	2417.33	97.7565	5365.88	20.6503	708.667	47.4271		430.009	3205.5	2599.5	2515.5	6594.5	6539.5	7417.5	1411.35	1492.43	1391.77	2773.5	376.473	6850.5	491.806	1431.85	53.3731
440.009	2391	2393	2569	5344.33	5459.75	654	719	747	2451	102.196	5402.04	81.618	706.667	47.7109		440.009	3207.5	2636.5	2502.5	6611.5	6554.5	7456.5	1422.53	1475.66	1374.99	2782.17	374.393	6874.17	505.12	1424.4	50.3596
450.009	2409.5	2413.5	2595.5	5402.04	5525.81	674.5	720.5	746.5	2472.83	106.251	5463.92	87.5181	713.833	36.46		450.009	3171	2616	2493	6648	6557	7436	1415.54	1490.34	1382.71	2760	361.21	6880.33	483.368	1429.53	55.1646
460.009	2434	2442	2575	5431.94	5498.69	669	728	751	2483.67	79.1981	5465.31	47.2007	716	42.2966		460.009	3189	2625	2514	6622	6544	7416	1415.77	1480.08	1387.81	2776	361.949	6860.67	482.511	1427.88	47.312
470.009	2432	2445	2588	5486.17	5564.05	666	708	752	2488.33	86.5583	5525.11	55.0675	708.667	43.0039		470.009	3195	2659	2530	6662	6590	7461	1408.8	1470.99	1379.44	2794.67	352.648	6904.33	483.43	1419.74	46.7456
480.01	2474.5	2478.5	2629.5	5538.32	5630.11	666.5	721.5	759.5	2527.5	88.3572	5584.22	64.901	715.833	46.7582		480.01	3214.5	2651.5	2529.5	6731.5	6634.5	7513.5	1419.26	1491.26	1378.03	2798.5	365.394	6959.83	481.936	1429.52	57.3052
490.01	2489	2488	2667	5527.89	5664.18	677	719	754	2548	103.058	5596.04	96.3682	716.667	38.553		490.01	3229	2656	2539	6702	6647	7519	1418.12	1480.31	1368.49	2808	369.26	6956	488.347	1422.3	56.0278
500.01	2477.5	2494.5	2624.5	5602.3	5680.17	675.5	717.5	748.5	2532.17	80.4135	5641.23	55.0675	713.833	36.6379		500.01	3241	2692	2570	6779	6669	7592	1421.62	1485.21	1380.36	2834.33	357.427	7013.33	504.149	1429.06	52.8218
510.01	2535	2515	2681	5616.9	5747.62	674	732	760	2577	90.6201	5682.26	92.4348	722	43.8634		510.01	3236.5	2664.5	2550.5	6812.5	6658.5	7569.5	1423.71	1487.3	1387.35	2817.17	367.599	7013.5	487.628	1432.79	50.5901
520.011	2533.5	2543.5	2718.5	5696.86	5816.46	678.5	718.5	754.5	2598.5	104.043	5756.66	84.568	717.167	38.0175		520.011	3259.5	2701.5	2591.5	6804.5	6644.5	7567.5	1425.57	1471.71	1379.44	2850.83	358.164	7005.5	493.237	1425.57	46.1332
530.011	2546	2535	2733	5698.95	5839.4	675	715	754	2604.67	111.276	5769.17	99.3182	714.667	39.501		530.011	3284.5	2712.5	2604.5	6804.5	6654.5	7533.5	1412.98	1491.95	1389.22	2867.17	365.433	6997.5	470.21	1431.38	53.7803
540.011	2608.5	2602.5	2762.5	5773.35	5940.23	685.5	728.5	758.5	2657.83	90.6936	5856.79	118.002	724.167	36.6924		540.011	3265	2700	2587	6768	6687	7502	1426.49	1482.4	1376.86	2850.67	363.244	6985.67	448.988	1428.58	52.8019
550.011	2593.5	2613.5	2760.5	5776.13	5895.73	676.5	743.5	775.5	2655.83	91.1939	5835.93	84.568	731.833	50.5206		550.011	3253	2685	2569	6745	6668	7511	1428.12	1495.22	1390.39	2835.67	366.046	6974.67	466.071	1437.91	53.0933
560.011	2630.5	2625.5	2792.5	5810.89	5933.27	696.5	733.5	771.5	2682.83	95.007	5872.08	86.5347	733.833	37.5011		560.011	3254.5	2689.5	2569.5	6780.5	6615.5	7471.5	1407.85	1487.53	1374.31	2837.83	365.798	6955.83	454.137	1423.23	58.1582
570.012	2622.5	2632.5	2820.5	5817.85	5930.49	699.5	737.5	770.5	2691.83	111.541	5874.17	79.6513	735.833	35.5293		570.012	3238	2709	2571	6770	6642	7433	1417.89	1482.89	1363.35	2839.33	352.083	6948.33	424.585	1421.38	59.8431
580.012	2640.5	2626.5	2822.5	5792.82	5911.02	696.5	735.5	773.5	2696.5	109.344	5851.92	83.5846	735.167	38.5011		580.012	3228	2657	2555	6697	6590	7430	1411.58	1499.66	1375.25	2813.33	362.715	6905.67	457.227	1428.83	63.9728
590.011	2649	2636	2832	5775.43	5946.48	686	732	764	2705.67	109.601	5860.96	120.952	727.333	39.2088		590.011	3207	2710	2562	6711	6549	7431	1414.16	1485.44	1377.12	2826.33	337.87	6897	469.498	1425.57	55.0556
600.012	2640.5	2641.5	2803.5	5767.78	5898.51	693.5	748.5	760.5	2695.17	93.8208	5833.15	92.4348	734.167	35.7258		600.012	3254.5	2678.5	2556.5	6696.5	6591.5	7433.5	1397.85	1492.21	1373.39	2829.83	372.797	6907.17	458.831	1421.15	62.7419
610.012	2665.5	2624.5	2781.5	5773.35	5901.29	676.5	713.5	755.5	2690.5	81.4309	5837.32	90.4681	715.167	39.5264		610.012	3209.5	2657.5	2525.5	6691.5	6542.5	7365.5	1385.26	1477.53	1367.8	2797.5	362.855	6866.5	438.521	1410.19	58.9607
620.012	2626	2646	2799	5754.57	5929.8	691	724	760	2690.33	94.6379	5842.18	123.902	725	34.5109		620.012	3202	2660	2527	6682	6545	7367	1390.62	1477.98	1352.89	2796.33	357.556	6864.67	440.393	1407.16	64.1679
630.012	2636	2611	2799	5797.68	5868.61	697	727	757	2682	102.093	5833.15	50.1508	727	30		630.012	3230	2674	2527	6672	6599	7374	1398.76	1476.35	1380.59	2810.33	370.8	6881.67	427.933	1418.57	50.8608

## Sheet: Fig.S8
Supplementary Fig.8
Fig. S8a													Fig. S8d
	without Aphidicolin			with Aphidicolin			without Aphidicolin		with Aphidicolin		P value			without Aphidicolin			with Aphidicolin			without Aphidicolin		with Aphidicolin		P value
	i	ii	iii	i	ii	iii	AVGR	SD	AVGR	SD				i	ii	iii	i	ii	iii	AVGR	SD	AVGR	SD
CssDNA(+)	0.980965	0.982243	1.03679	0.287216	0.310227	0.321732	1	0.03187	0.30639	0.01758	5e-06		CssDNA(-)	0.959701	0.975688	1.06461	0.50458	0.526562	0.49209	1	0.05652	0.50774	0.01745	0.000135
Plasmid(+)	0.909725	1.07406	1.01621	0.986128	0.91054	0.982057	1	0.08336	0.95957	0.04251	0.495901		Plasmid(-)	0.92059	1.06481	1.0146	1.12906	0.938998	0.988724	1	0.07321	1.01893	0.09856	0.802672
Fig. S8b													Fig. S8c												Fig. S8e												Fig. S8f
	CssDNA(+)			CssDNA(+)+Aphidicolin			CssDNA(+)		CssDNA(+)+Aphidicolin					Plasmid(+)			Plasmid(+)+Aphidicolin			Plasmid(+)		Plasmid(+)+Aphidicolin				CssDNA(-)			CssDNA(-)+Aphidicolin			CssDNA(-)		CssDNA(-)+Aphidicolin				Plasmid(-)			Plasmid(-)+Aphidicolin			Plasmid(-)		Plasmid(-)+Aphidicolin
Time(min)	i	ii	iii	i	ii	iii	AVGR	SD	AVGR	SD			Time(min)	i	ii	iii	i	ii	iii	AVGR	SD	AVGR	SD		Time(min)	i	ii	iii	i	ii	iii	AVGR	SD	AVGR	SD		Time(min)	i	ii	iii	i	ii	iii	AVGR	SD	AVGR	SD
10.0001	-0.00612	-0.00427	-0.00278	-0.00872	-0.00464	-0.00427	-0.00439	0.00167	-0.00587	0.00247			10.0001	0.00801	0.00733	0.01334	0.00688	0.00629	0.00597	0.00956	0.0033	0.00638	0.000459087		10.0001	0.00154	-0.00187	0.0013	-0.00114	0.02056	-0.000406273	0.000325018	0.0019	0.00634	0.01232		10.0001	0.0101	0.00962	0.01142	0.01482	0.00795	0.01165	0.01038	0.000928473	0.01148	0.00344
20.0004	0.0102	0.00686	0.00946	0.00798	0.00575	0.00835	0.00884	0.00175	0.00736	0.0014			20.0004	0.05272	0.05544	0.0676	0.0534	0.04965	0.05136	0.05859	0.00793	0.05147	0.00188		20.0004	0.02153	0.0169	0.02178	0.01495	0.04055	0.01471	0.02007	0.00275	0.0234	0.01485		20.0004	0.05466	0.05591	0.05788	0.06888	0.05047	0.05896	0.05615	0.00163	0.05944	0.00921
30.0007	0.01206	0.0102	0.01503	0.00612	0.00649	0.01317	0.01243	0.00243	0.0086	0.00397			30.0007	0.11354	0.12688	0.13702	0.1206	0.11485	0.12096	0.12581	0.01178	0.1188	0.00343		30.0007	0.05217	0.04607	0.05412	0.0373	0.06313	0.03876	0.05078	0.0042	0.0464	0.01451		30.0007	0.11326	0.11822	0.12186	0.14183	0.10931	0.12414	0.11778	0.00432	0.12509	0.01628
40.0009	0.03191	0.03117	0.02894	0.02375	0.0308	0.02486	0.03067	0.00154	0.02647	0.00379			40.0009	0.17741	0.20125	0.21324	0.19465	0.18474	0.19741	0.1973	0.01824	0.19226	0.00666		40.0009	0.08954	0.08247	0.09637	0.06419	0.0871	0.06468	0.08946	0.00695	0.07199	0.01309		40.0009	0.18127	0.19012	0.19048	0.22305	0.17697	0.19657	0.18729	0.00521	0.19886	0.02313
50.0014	0.04434	0.04471	0.04842	0.03618	0.03692	0.04026	0.04582	0.00226	0.03778	0.00217			50.0014	0.24558	0.28046	0.28788	0.271	0.25571	0.27277	0.27131	0.02258	0.2665	0.00938		50.0014	0.14228	0.1357	0.153	0.09645	0.12131	0.09426	0.14366	0.00874	0.10401	0.01503		50.0014	0.25102	0.26489	0.26333	0.30463	0.24397	0.2729	0.25975	0.0076	0.27383	0.03034
60.0016	0.06456	0.06345	0.06456	0.06011	0.06011	0.06753	0.06419	0.000642651	0.06258	0.00428			60.0016	0.30798	0.35869	0.36276	0.33978	0.32119	0.35259	0.34315	0.03052	0.33785	0.01579		60.0016	0.19883	0.19176	0.2137	0.13155	0.15885	0.13033	0.20143	0.0112	0.14025	0.01613		60.0016	0.32044	0.34441	0.33676	0.38893	0.31823	0.345	0.33387	0.01224	0.35072	0.0357
70.0018	0.07866	0.07643	0.08126	0.07309	0.07198	0.07866	0.07878	0.00241	0.07458	0.00358			70.0018	0.36399	0.42523	0.4256	0.40832	0.38072	0.42161	0.40494	0.03547	0.40355	0.02086		70.0018	0.25693	0.25156	0.27448	0.16015	0.18672	0.15698	0.26099	0.01198	0.16795	0.01633		70.0018	0.38547	0.41404	0.40035	0.46185	0.37823	0.41326	0.39995	0.01429	0.41778	0.04199
80.002	0.09647	0.09424	0.10129	0.0935	0.09239	0.09239	0.09733	0.0036	0.09276	0.000642651			80.002	0.42729	0.50035	0.49419	0.47746	0.44647	0.48972	0.47394	0.04052	0.47122	0.02229		80.002	0.3099	0.30795	0.33818	0.19631	0.21947	0.19119	0.31868	0.01692	0.20232	0.01507		80.002	0.45088	0.48351	0.46959	0.54603	0.44132	0.48214	0.46799	0.01637	0.48983	0.05278
90.0023	0.11799	0.11465	0.1191	0.10983	0.1076	0.11094	0.11725	0.00232	0.10946	0.0017			90.0023	0.47734	0.56433	0.55366	0.539	0.50354	0.55293	0.53178	0.04744	0.53182	0.02547		90.0023	0.37247	0.36321	0.39928	0.23401	0.25449	0.22451	0.37832	0.01874	0.23767	0.01532		90.0023	0.50386	0.54779	0.52658	0.60905	0.49604	0.53686	0.52608	0.02197	0.54732	0.05723
100.003	0.14155	0.14192	0.14489	0.12893	0.12634	0.13042	0.14279	0.00183	0.12856	0.00207			100.003	0.52113	0.61979	0.60495	0.58745	0.55167	0.60441	0.58196	0.0532	0.58117	0.02693		100.003	0.42017	0.41651	0.45746	0.25514	0.28244	0.25124	0.43138	0.02266	0.26294	0.017		100.003	0.55509	0.60547	0.5873	0.67097	0.54636	0.59334	0.58262	0.02552	0.60356	0.06293
110.003	0.16585	0.16326	0.17105	0.14174	0.14211	0.14396	0.16672	0.00397	0.1426	0.00119			110.003	0.56291	0.66555	0.65075	0.62891	0.5919	0.64745	0.6264	0.05548	0.62275	0.02828		110.003	0.48111	0.47843	0.51889	0.28829	0.31486	0.2839	0.49281	0.02263	0.29569	0.01675		110.003	0.59809	0.65642	0.62719	0.72169	0.58159	0.62857	0.62723	0.02917	0.64395	0.0713
120.003	0.19349	0.19349	0.19832	0.15639	0.15528	0.15862	0.1951	0.00278	0.15676	0.0017			120.003	0.59973	0.71105	0.68821	0.66826	0.6233	0.68735	0.66633	0.0588	0.65964	0.03289		120.003	0.52856	0.53368	0.57707	0.31673	0.34281	0.30844	0.54644	0.02665	0.32266	0.01794		120.003	0.63209	0.69796	0.6679	0.76986	0.62917	0.67477	0.66598	0.03297	0.69126	0.07178
130.003	0.21965	0.21743	0.22373	0.16622	0.16845	0.17661	0.22027	0.0032	0.17043	0.00547			130.003	0.6287	0.74722	0.72885	0.70687	0.65747	0.72967	0.70159	0.06379	0.698	0.03691		130.003	0.57853	0.57975	0.63265	0.34233	0.36305	0.33818	0.59698	0.0309	0.34785	0.01332		130.003	0.67522	0.73684	0.71233	0.80706	0.66476	0.71424	0.70813	0.03102	0.72869	0.07224
140.004	0.25638	0.24896	0.26455	0.17921	0.17995	0.18255	0.25663	0.00779	0.18057	0.00175			140.004	0.66559	0.78488	0.76918	0.74199	0.69413	0.76565	0.73988	0.06482	0.73393	0.03643		140.004	0.62655	0.62924	0.67994	0.3628	0.39425	0.3572	0.64524	0.03008	0.37141	0.01997		140.004	0.70429	0.77219	0.74553	0.84337	0.69132	0.73645	0.74067	0.03421	0.75705	0.07809
150.004	0.29757	0.28941	0.30499	0.1922	0.19331	0.19962	0.29732	0.00779	0.19504	0.004			150.004	0.69791	0.81959	0.80281	0.77051	0.72266	0.79146	0.77344	0.06594	0.76154	0.03527		150.004	0.66466	0.67149	0.72585	0.38726	0.41432	0.37848	0.68733	0.03353	0.39335	0.01868		150.004	0.73714	0.81388	0.78316	0.88835	0.72518	0.77461	0.77806	0.03862	0.79605	0.08367
160.004	0.32707	0.32521	0.34042	0.20092	0.20463	0.20908	0.3309	0.0083	0.20487	0.00409			160.004	0.72119	0.85743	0.83369	0.80012	0.74656	0.82043	0.8041	0.07278	0.78904	0.03816		160.004	0.70366	0.70196	0.76387	0.40213	0.42846	0.39579	0.72317	0.03526	0.40879	0.01732		160.004	0.76639	0.85341	0.80763	0.91557	0.75749	0.80883	0.80914	0.04353	0.82729	0.08064
170.004	0.35731	0.35805	0.37623	0.20407	0.21112	0.21817	0.36386	0.01072	0.21112	0.00705			170.004	0.74523	0.88473	0.85248	0.8243	0.76237	0.84081	0.82748	0.07304	0.80916	0.04135		170.004	0.72552	0.73869	0.8028	0.41716	0.44714	0.41326	0.75567	0.04134	0.42586	0.01854		170.004	0.79146	0.86982	0.83832	0.94805	0.77371	0.83318	0.8332	0.03943	0.85165	0.08863
180.004	0.40294	0.39404	0.41593	0.21334	0.21891	0.2241	0.4043	0.01101	0.21879	0.00538			180.004	0.76803	0.90509	0.88111	0.84135	0.78476	0.86863	0.85141	0.0732	0.83158	0.04278		180.004	0.75802	0.76436	0.82823	0.43162	0.45503	0.42358	0.78354	0.03883	0.43674	0.01634		180.004	0.80909	0.90478	0.86796	0.97124	0.7932	0.85332	0.86061	0.04827	0.87259	0.09057
190.005	0.4278	0.42706	0.45192	0.21446	0.2241	0.22893	0.43559	0.01414	0.2225	0.00737			190.005	0.79153	0.93474	0.90697	0.87132	0.81491	0.89525	0.87774	0.07595	0.86049	0.04125		190.005	0.77931	0.78882	0.8561	0.44243	0.46632	0.43341	0.80808	0.04186	0.44739	0.017		190.005	0.8264	0.92669	0.88204	1.00056	0.82801	0.86979	0.87837	0.05024	0.89945	0.09002
200.005	0.4612	0.45526	0.48457	0.22225	0.22967	0.23858	0.46701	0.0155	0.23017	0.00817			200.005	0.80998	0.95401	0.92004	0.88675	0.82541	0.8952	0.89468	0.07529	0.86912	0.03809		200.005	0.78427	0.80109	0.86617	0.44909	0.47688	0.43886	0.81718	0.04326	0.45494	0.01968		200.005	0.8506	0.94689	0.90403	1.01729	0.8307	0.90057	0.90051	0.04824	0.91619	0.09427
210.005	0.49125	0.48606	0.51314	0.22336	0.23338	0.24006	0.49682	0.01437	0.23227	0.0084			210.005	0.82851	0.97629	0.94779	0.91359	0.8513	0.93169	0.91753	0.0784	0.89886	0.04217		210.005	0.81685	0.82782	0.88949	0.45828	0.48631	0.45145	0.84472	0.03916	0.46534	0.01847		210.005	0.87544	0.96933	0.93466	1.04804	0.86205	0.91494	0.92648	0.04748	0.94168	0.09584
220.006	0.51704	0.51852	0.54635	0.2306	0.24173	0.24692	0.5273	0.01651	0.23975	0.00834			220.006	0.84411	1.007	0.95838	0.92626	0.86465	0.9529	0.9365	0.08362	0.9146	0.04527		220.006	0.82758	0.84147	0.91143	0.46437	0.48875	0.45511	0.86016	0.04494	0.46941	0.01738		220.006	0.88201	0.993	0.94261	1.05856	0.86671	0.92534	0.93921	0.05557	0.9502	0.09831
230.006	0.55303	0.54598	0.58197	0.22986	0.24544	0.24841	0.56032	0.01907	0.24123	0.00997			230.006	0.86417	1.02331	0.98183	0.94505	0.88154	0.96089	0.95644	0.08255	0.92916	0.04199		230.006	0.83968	0.85163	0.91501	0.47136	0.49768	0.46648	0.86877	0.04048	0.47851	0.01678		230.006	0.89638	1.00104	0.96021	1.07425	0.8815	0.93374	0.95254	0.05275	0.96316	0.09969
240.006	0.57065	0.56694	0.60108	0.23524	0.24562	0.2523	0.57956	0.01873	0.24439	0.0086			240.006	0.8789	1.02985	0.98859	0.95756	0.88713	0.9667	0.96578	0.07802	0.93713	0.04354		240.006	0.84968	0.85967	0.93841	0.4738	0.49793	0.46868	0.88259	0.0486	0.48013	0.01562		240.006	0.9107	1.00848	0.96993	1.10398	0.89779	0.95421	0.96303	0.04925	0.98533	0.10656
250.006	0.59644	0.59199	0.62723	0.2395	0.24952	0.2588	0.60522	0.01919	0.24927	0.00965			250.006	0.89027	1.04109	1.00567	0.96559	0.89498	0.97866	0.97901	0.07886	0.94641	0.04502		250.006	0.86073	0.87097	0.95604	0.4751	0.50167	0.4651	0.89591	0.05232	0.48062	0.0189		250.006	0.91354	1.02996	0.98669	1.10676	0.90427	0.96571	0.97673	0.05885	0.99225	0.10382
260.006	0.62816	0.61889	0.65191	0.24154	0.25379	0.25972	0.63298	0.01703	0.25169	0.00927			260.006	0.89457	1.05416	1.01114	0.96641	0.90027	0.98292	0.98663	0.08257	0.94986	0.04373		260.006	0.87341	0.87804	0.96847	0.4807	0.50508	0.47266	0.90664	0.0536	0.48615	0.01688		260.006	0.92352	1.03809	0.99183	1.11579	0.91443	0.98131	0.98448	0.05764	1.00384	0.10255
270.006	0.64393	0.63836	0.67844	0.24173	0.25768	0.26065	0.65358	0.02171	0.25335	0.01018			270.006	0.89982	1.06221	1.02254	0.9598	0.90796	0.99712	0.99486	0.08466	0.95496	0.04478		270.006	0.8834	0.89023	0.97944	0.48241	0.51069	0.47583	0.91769	0.05359	0.48964	0.01852		270.006	0.93487	1.05285	1.00606	1.12667	0.93254	0.98448	0.99793	0.05941	1.01456	0.1005
280.007	0.67027	0.6699	0.70441	0.24433	0.2588	0.26622	0.68153	0.01982	0.25645	0.01113			280.007	0.91588	1.06728	1.02942	0.97744	0.91058	0.99296	1.00419	0.07879	0.96033	0.04377		280.007	0.8834	0.89364	0.9831	0.48631	0.51361	0.4729	0.92005	0.05485	0.49094	0.02075		280.007	0.93726	1.05614	1.00982	1.13473	0.93308	0.98448	1.00108	0.05992	1.01743	0.10479
290.007	0.68753	0.68456	0.72686	0.24229	0.26343	0.26677	0.69965	0.02361	0.2575	0.01328			290.007	0.90905	1.08071	1.03435	0.98758	0.91448	1.00752	1.00804	0.08881	0.96986	0.04899		290.007	0.90184	0.90623	0.99155	0.49232	0.51597	0.48233	0.93321	0.05057	0.49687	0.01728		290.007	0.93804	1.06337	1.006	1.13312	0.93117	0.99153	1.00247	0.06274	1.01861	0.10366
300.007	0.70905	0.70868	0.74763	0.24488	0.26343	0.26863	0.72179	0.02239	0.25898	0.01248			300.007	0.9149	1.0773	1.03238	0.98353	0.91825	0.99732	1.00819	0.08386	0.96637	0.04224		300.007	0.90363	0.91582	1.00114	0.49167	0.51702	0.47851	0.9402	0.05313	0.49573	0.01958		300.007	0.93801	1.06352	1.01451	1.14188	0.93174	0.99204	1.00535	0.06326	1.02188	0.1082
310.008	0.73168	0.72611	0.76841	0.24748	0.26529	0.27197	0.74207	0.02298	0.26158	0.01266			310.008	0.92054	1.08741	1.03571	0.98871	0.92474	1.0078	1.01455	0.08542	0.97375	0.0435		310.008	0.90973	0.91801	1.00358	0.49265	0.5141	0.48241	0.94377	0.05196	0.49638	0.01617		310.008	0.94103	1.06839	1.01819	1.15021	0.94294	0.9855	1.0092	0.06416	1.02622	0.10947
320.008	0.74819	0.74337	0.79012	0.24173	0.26028	0.26919	0.76056	0.02571	0.25707	0.01401			320.008	0.92395	1.0863	1.03994	1.00081	0.9282	1.00628	1.01673	0.08363	0.97843	0.04358		320.008	0.90891	0.92598	1.00764	0.48988	0.51377	0.47721	0.94751	0.05277	0.49362	0.01857		320.008	0.9459	1.0753	1.02521	1.13865	0.94793	0.99401	1.01547	0.06525	1.02687	0.09951
330.008	0.75877	0.75728	0.80143	0.24785	0.26566	0.27679	0.77249	0.02507	0.26343	0.0146			330.008	0.92171	1.07877	1.03702	0.9897	0.91696	1.01539	1.0125	0.08135	0.97402	0.05106		330.008	0.91826	0.93264	1.02746	0.4946	0.51288	0.48046	0.95945	0.05934	0.49598	0.01625		330.008	0.95023	1.07365	1.02674	1.14274	0.95137	1.00002	1.01687	0.0623	1.03138	0.09947
340.008	0.77639	0.77268	0.81795	0.24321	0.26102	0.27475	0.789	0.02513	0.25966	0.01581			340.008	0.92524	1.08338	1.04349	0.99305	0.92569	1.00413	1.01737	0.08224	0.97429	0.04245		340.008	0.91501	0.93573	1.01544	0.49305	0.51719	0.48476	0.95539	0.05302	0.49833	0.01684		340.008	0.94904	1.06845	1.02668	1.14962	0.94778	0.99733	1.01472	0.0606	1.03158	0.10518
350.009	0.79513	0.78882	0.83446	0.24674	0.26603	0.27642	0.80613	0.02473	0.26306	0.01506			350.009	0.92796	1.08307	1.03489	0.99676	0.91941	1.01264	1.0153	0.07939	0.97627	0.04988		350.009	0.92655	0.94385	1.03063	0.4924	0.52044	0.48485	0.96701	0.05577	0.49923	0.01875		350.009	0.94497	1.07802	1.02542	1.14633	0.94539	0.99924	1.01614	0.067	1.03032	0.10401
360.009	0.80051	0.80533	0.84726	0.24433	0.26622	0.27512	0.8177	0.02571	0.26189	0.01585			360.009	0.91798	1.08246	1.04075	0.98407	0.91739	0.99619	1.01373	0.0855	0.96588	0.04243		360.009	0.92866	0.93865	1.02836	0.49647	0.52182	0.48038	0.96522	0.0549	0.49955	0.02089		360.009	0.94345	1.06221	1.01894	1.13931	0.94829	0.99509	1.0082	0.0601	1.02756	0.09956
370.009	0.81739	0.81442	0.8608	0.24711	0.26306	0.27011	0.83087	0.02596	0.2601	0.01179			370.009	0.91755	1.07515	1.02815	0.99287	0.91615	0.99866	1.00695	0.08091	0.96922	0.04606		370.009	0.93524	0.94621	1.03591	0.49378	0.5167	0.48476	0.97245	0.05523	0.49842	0.01646		370.009	0.93703	1.07305	1.02536	1.1425	0.94306	0.99978	1.01181	0.06902	1.02845	0.10277
380.009	0.83594	0.83186	0.87898	0.25193	0.27048	0.27605	0.84893	0.02611	0.26616	0.01263			380.009	0.91258	1.07384	1.03245	0.98617	0.91389	0.99273	1.00629	0.08375	0.96426	0.04375		380.009	0.93914	0.94694	1.03908	0.49232	0.51743	0.48086	0.97505	0.05559	0.49687	0.0187		380.009	0.93685	1.07019	1.02745	1.14974	0.94019	0.99201	1.01149	0.06809	1.02731	0.10914
390.01	0.84299	0.83965	0.89679	0.24785	0.27086	0.28495	0.85981	0.03207	0.26789	0.01873			390.01	0.91816	1.06821	1.02293	0.98154	0.91581	0.99886	1.0031	0.07696	0.9654	0.04381		390.01	0.93955	0.94003	1.0351	0.49687	0.51784	0.48322	0.97156	0.05503	0.49931	0.01744		390.01	0.92355	1.05988	1.01451	1.14182	0.93598	0.9869	0.99931	0.06942	1.02157	0.10721
400.01	0.85412	0.85523	0.90273	0.25008	0.27011	0.28013	0.87069	0.02775	0.26677	0.0153			400.01	0.90973	1.07406	1.01621	0.98613	0.91054	0.98206	1	0.08336	0.95957	0.04251		400.01	0.93654	0.95214	1.03892	0.4924	0.51385	0.48021	0.97587	0.05516	0.49549	0.01703		400.01	0.92059	1.06481	1.0146	1.12906	0.939	0.98872	1	0.07321	1.01893	0.09856

[truncated: 15 more sheets: Fig.S10, Fig.S12, Fig.S14, Fig.S15, Fig.S16, Fig.S18, Fig.S19, Fig.S20, Fig.S22, Fig.S23, Fig.S24, Fig.S25, Fig.S26, Fig.S27, Fig.S28]
